# Supplementary material for: Landscape-level human disturbance results in loss and contraction of mammalian populations in tropical forests
Source: PLoS Biol. 2025 Feb 13;23(2):e3002976. doi: 10.1371/journal.pbio.3002976 (PMC11825024; doi:10.1371/journal.pbio.3002976)
Supplement: S1 Code — (TXT) [file pbio.3002976.s011.txt]

#Fig. 1
sr_long_df<-S1_Data_sr_long_df
sr_df<-S1_Data_sr_df

sr_long_df$Region <- factor(sr_long_df$Region,levels = sr_df$Region[order(sr_df$N_hat)])
sr_long_df<-sr_long_df %>% arrange(sr_long_df$Hden)
unique(sr_long_df$site)

sr_plot <- ggplot() +
  geom_violinhalf(data=sr_long_df,aes(x=fct_inorder(site),y=N_hat, group=site), #fill=Continent),
                  color=NA, alpha=0.5, scale="width", adjust=2, width=1) +
  geom_errorbar(data = sr_df, aes(x = ID, ymin = N_lwr, ymax = N_upr), width=0) +
  geom_point(data = sr_df, aes(x = ID, y = N_hat), size= 4) +
  #scale_x_continuouse(breaks = 1:nrow(sr_df), labels = sr_df$mHD_SA_50km2020) +
  geom_point(data = sr_df, aes(x = ID, y = N_obs), shape=17, color="blue", size = 4) +
  geom_hline(yintercept = 55, linetype="dashed") + #senza questa linea vanno via i continenti
  #facet_wrap(.~Continent,scale="free") +
  ylim(5,45) + ylab("Species Richness") + 
  theme_bw() + theme(axis.text.x=element_text(angle=45, hjust=1))
sr_plot
sr_plot<-sr_plot + theme(
  # Hide panel borders and remove grid lines
  panel.border = element_blank(),
  panel.grid.major = element_blank(),
  panel.grid.minor = element_blank(),
  # Change axis line
  axis.line = element_line(colour = "black"))


#Fig. 3A
fig.3<-S2_Data_Fig.3A
ggplot(fig.3, aes(x=variable, y=mean)) + 
  geom_errorbar(aes(ymin=MIN, ymax=MAX), width=.0, colour= "black", linewidth=2) +
  #geom_line() +
  geom_point(size= 6, color= "black") + 
  coord_cartesian(ylim=c(20,35)) +
  theme(
    # Hide panel borders and remove grid lines
    panel.border = element_blank(),
    panel.grid.major = element_blank(),
    panel.grid.minor = element_blank(),
    # Change axis line
    axis.line = element_line(colour = "black")) + 
  theme(panel.background = element_rect(fill = "transparent", colour = NA),  
        plot.background = element_rect(fill = "transparent", colour = NA))+
  geom_hline(yintercept = 0) +
  coord_flip()


#Fig. 3B
data<-S2_Data_Fig.3B
C<-ggplot(data, aes(x=Continent, y=pred_Rich)) + 
     geom_errorbar(aes(ymin=l_rich, ymax=u_rih), width=.0, colour= "black", linewidth=2) +
     #geom_line() +
     geom_point(size= 6, color= "black") + 
     coord_cartesian(ylim=c(20,35)) +
theme(
  # Hide panel borders and remove grid lines
  panel.border = element_blank(),
  panel.grid.major = element_blank(),
  panel.grid.minor = element_blank(),
  # Change axis line
  axis.line = element_line(colour = "black")) + 
  theme(panel.background = element_rect(fill = "transparent", colour = NA),  
          plot.background = element_rect(fill = "transparent", colour = NA))


#Fig. 3C
pred_Hden<-S2_Data_Fig.3C
p4<-ggplot(pred_Hden,aes(x=original.Hden,y=lpsi_Hden_m))+
  geom_line(aes(y=l_Hden), colour="grey70",linewidth=0.5) +
  geom_line(aes(y=u_Hden), colour="grey70", linewidth=0.5) +
  ylab("Species Richness") +
  xlab("Human density") +
  geom_ribbon(aes(ymin=l_Hden, ymax=u_Hden), fill="grey70", alpha=0.8) +
  geom_line(aes(x=original.Hden,y=lpsi_Hden_m), colour="dark blue", linewidth=0.8) +
  geom_line()+
  theme_bw() +
  #p1 <- p1 + 
  theme(
    # Hide panel borders and remove grid lines
    panel.border = element_blank(),
    panel.grid.major = element_blank(),
    panel.grid.minor = element_blank(),
    # Change axis line
    axis.line = element_line(colour = "black")) +
  #p1+
  coord_cartesian(ylim=c(15,40))


#Fig. 4A
fig.4<-S3_Data_Fig.4A
ggplot(fig.4, aes(x=variable, y=mean)) + 
  geom_errorbar(aes(ymin=MIN, ymax=MAX), width=.0, colour= "black", linewidth=2) +
  #geom_line() +
  geom_point(size= 6, color= "black") + 
  coord_cartesian(ylim=c(20,35)) +
  theme(
    # Hide panel borders and remove grid lines
    panel.border = element_blank(),
    panel.grid.major = element_blank(),
    panel.grid.minor = element_blank(),
    # Change axis line
    axis.line = element_line(colour = "black")) + 
  theme(panel.background = element_rect(fill = "transparent", colour = NA),  
        plot.background = element_rect(fill = "transparent", colour = NA))+
  geom_hline(yintercept = 0) +
  coord_flip()


#Fig. 4B
pred_Conn<-S3_Data_Fig.4B
p2<-ggplot(pred_Conn,aes(x=original.Conn,y=lpsi_Conn_m))+
  geom_line(aes(y=l_Conn), colour="grey70",linewidth=0.5) +
  geom_line(aes(y=u_Conn), colour="grey70", linewidth=0.5) +
  ylab("Occurrence probability") +
  xlab("Forest patch size") +
  geom_ribbon(aes(ymin=l_Conn, ymax=u_Conn), fill="grey70", alpha=0.8) +
  geom_line(aes(x=original.Conn,y=lpsi_Conn_m), colour="dark blue", linewidth=0.8) +
  geom_line()+
  theme_bw()
p2 <- p2 + theme(
  # Hide panel borders and remove grid lines
  panel.border = element_blank(),
  panel.grid.major = element_blank(),
  panel.grid.minor = element_blank(),
  # Change axis line
  axis.line = element_line(colour = "black"))
p2<-p2+coord_cartesian(ylim=c(0,1))


#Fig. 4C
pred_forcover<-S4_Data_Fig.3C
p1<ggplot(pred_forPat,aes(x=original.forPat,y=lpsi_forPat_m))+
  geom_line(aes(y=l_forPat), colour="grey70",linewidth=0.5) +    #linewidth instead of size
  geom_line(aes(y=u_forPat), colour="grey70", linewidth=0.5) +
  ylab("Occurrence probability") +
  xlab("Forest cover") +
  geom_ribbon(aes(ymin=l_forPat, ymax=u_forPat), fill="grey70", alpha=0.8) +
  geom_line(aes(x=original.forPat,y=lpsi_forPat_m), colour="dark blue", linewidth=1) +
  geom_line()+
  theme_bw() +
  #p1 <- p1 + 
  theme(
    # Hide panel borders and remove grid lines
    panel.border = element_blank(),
    panel.grid.major = element_blank(),
    panel.grid.minor = element_blank(),
    # Change axis line
    axis.line = element_line(colour = "black")) +
  #p1+
  coord_cartesian(ylim=c(0,1))


#Fig. S2
hist<-S5_Data
fragmentation<-hist[,c(1:62)]
forest<-hist[,c(63:13)]

library(ggpubr)

# Create a simple bar plot
frag<-fragmentation[-20,]
ggbarplot(
  frag, x = "group", y = "gyr_PA",  
  add = c("mean_se", "jitter"),
  fill = "darkgreen"
)


ggbarplot(
  forest, x = "group", y = "FOREST_cover",  
  add = c("mean_se", "jitter"),
  fill = "darkgreen"
)


#Fig. S4
cor<-S5_Data.csv
library('corrplot')
corrplot(cor, method = "number",number.cex=0.6)

#Fig. S5
#made with Excel
