# Supplementary material for: Landscape-level human disturbance results in loss and contraction of mammalian populations in tropical forests
Source: PLoS Biol. 2025 Feb 13;23(2):e3002976. doi: 10.1371/journal.pbio.3002976 (PMC11825024; doi:10.1371/journal.pbio.3002976)
Supplement: S2 Code — (TXT) [file pbio.3002976.s012.txt]

*Nimble code and model specifications*
###########################################################
# Multi-Region occupancy model for communities
# “Landscape-level human disturbance results in loss and contraction of mammalian populations in tropical forests”
Greco et al. 2025
###########################################################

#####
# r: area
#j: sampling sites (camera trap unit)
#i: species
mr_FixCovCov <- nimbleCode({
#####Data:
  # - y: observations
  # - z: known occupancy
  # - sp_in_region: known occupancies
#####Constants:
  # - n_region (scalar: number of regions)
  # - n_species (scalar: max number of species defined by our species list)
  # - n_cameras (vector: region specific number of cameras)
  # - cam_days (matrix: region x camera integer of days camera was operational)
  # - n_psi_coef (scalar: number of coefficients in the state model)
  # - psi_covs (matrix: region x covariate matrix of region-specific covariate values for psi)
  # - psi_zeros: a vector of zeros (hyper parameter means)
  # - mv_psi: a 0 matrix with sd's on the diagonal (hyper parameter sds)
  # - n_p_coef (scalar: number of coefficients in the observation model)
  # - p_covs (matrix: region x covariate matrix of region-specific covariate values for p)
  # - p_zeros: a vector of zeros (hyper parameter means)
  # - mv_p: a 0 matrix with sd's on the diagonal (hyper parameter sds)
  
  # hyperparameters
  psi_coefs[1:n_psi_coef] ~ dmnorm(mean = psi_zeros[1:n_psi_coef],          
                                                                  prec = mv_psi[1:n_psi_coef,1:n_psi_coef])
  p_coefs[1:n_p_coef] ~ dmnorm(mean = p_zeros[1:n_p_coef],                  
                                                            prec = mv_p[1:n_p_coef,1:n_p_coef])
 reg_coefs[1:n_reg_coef] ~ dmnorm(mean = reg_zeros[1:n_reg_coef],          
                                                                  prec = mv_reg[1:n_reg_coef,1:n_reg_coef])
  
  for(r in 1:n_region){
    logit_psi[r] <- (psi_coefs[1:n_psi_coef] %*% psi_covs[r,1:n_psi_coef])[1,1]  
    psi_sds[r] ~ dunif(min=0, max=5)
    p_sds[r] ~ dunif(min=0, max=5)
  }

  # --------------------------------------------------------------------------------------------
  # Likelihood
  
  for(r in 1:n_region){
    #sr_prop[r] ~ dbeta(0.001,1)  
    
    for(i in 1:n_species){
      
      sp_in_region[i,r] ~ dbern(sr_prop[r])   
      psi_ranef[i,r] ~ dnorm(mean = 0, sd = psi_sds[r])
      p_ranef[i,r] ~ dnorm(mean = 0, sd = p_sds[r])
      logit(sp_in_reg_psi[i,r]) <-  logit_psi[r] + psi_ranef[i,r]
      
      for(j in 1:n_cameras[r]){
        logit(sp_in_reg_p[i,j,r]) <- ((p_coefs[1:n_p_coef] %*% p_covs[j,1:n_p_coef,r])[1,1]) + p_ranef[i,r] 
        z[i,j,r] ~ dbern(sp_in_reg_psi[i,r]*sp_in_region[i,r])
        y[i,j,r] ~ dbin(sp_in_reg_p[i,j,r]*z[i,j,r],cam_days[r,j])
      }}}
  
  # --------------------------------------------------------------------------------------------
  # Derived
  for(r in 1:n_region){
    NSpp[r] <- sum(sp_in_region[1:n_species,r])
    logit(sr_prop[r]) <- ((reg_coefs[1:n_reg_coef] %*% reg_covs[r,1:n_reg_coef])[1,1])
  }
})


################################
# Fitting
################################
# load libraries ----------------------------------------------------------
library(nimble)
library(ggplot2)
library(ggthemes)
library(see)
library(MCMCvis)
library(abind)

# load objects ------------------------------------------------------------
source("./Model.R")
load("./data.RData") 

# Build model -------------------------------------------------------------
wi_model <- nimbleModel(code = mr_FixCovCov,           
                                            constants = wi_constants,
                                            data = wi_data)

# Configure MCMC ----------------------------------------------------------
wi_conf <- configureMCMC(wi_model,monitors = c("NSpp",
                                               "psi_sds",
                                               "p_sds",
                                               "psi_coefs",
                                               "p_coefs",
                                               "sp_in_reg_psi",
                                               "sr_prop", "reg_coefs"))
# Build MCMC --------------------------------------------------------------
wi_mcmc <- buildMCMC(wi_conf, useConjugacy = FALSE)

# Compile MCMC ------------------------------------------------------------
wi_compiled_model <- compileNimble(wi_model)              

wi_compiled <- compileNimble(wi_mcmc, project = wi_model)   

# Run MCMC ----------------------------------------------------------------
wi_samples <- runMCMC(wi_compiled,
                      niter = 400000,
                      nburnin = 100000,
                      nchains = 3
                     samplesAsCodaMCMC = T,
                      summary = T
                     )
wi_samples1$summary
sample<-wi_samples1$samples
save(sample, file = "./output.RData")
out<-wi_samples1$summary
write.csv(out, file="summary.csv")
