# Supplementary material for: Landscape-level human disturbance results in loss and contraction of mammalian populations in tropical forests
Source: PLoS Biol. 2025 Feb 13;23(2):e3002976. doi: 10.1371/journal.pbio.3002976 (PMC11825024; doi:10.1371/journal.pbio.3002976)
Supplement: S1 Data — (XLSX) [file pbio.3002976.s013.xlsx]

## Sheet: sr_df
Region	Continent	N_obs	N_hat	N_upr	N_lwr	ID	mHD_SA_50km2020
BBS	3	21	25.6743	30	22	BBS	148.519
BCI	2	19	23.6312	28	20	BCI	279.383
BIF	1	23	26.1367	30	23	BIF	262.142
CAX	2	21	24.5627	29	21	CAX	3.74237
COU	2	26	30.5517	35	27	COU	0.941907
CSN	2	24	28.1673	33	25	CSN	0.0545869
DFN	1	27	31.7577	37	28	DFN	5.88747
DFS	1	34	37.6203	41	35	DFS	8.28049
DVM	3	26	32.2971	37	28	DVM	26.9405
GUR	2	21	26.75	31	23	GUR	1.77365
HKK	3	32	34.5557	38	32	HKK	29.201
INV	1	25	35.6567	41	30	INV	1.87549
JAM	2	19	22.8442	27	20	JAM	3.65814
KER	3	30	34.8406	39	31	KER	65.0827
KRP	1	22	29.3328	34	25	KRP	59.5016
LEU	3	26	28.7869	32	26	LEU	148.639
LLA	2	18	21.8095	26	19	LLA	35.0059
MAS	2	20	23.1368	27	20	MAS	69.6524
MIN	1	22	25.3031	29	22	MIN	98.0393
MNP	3	22	24.6144	29	22	MNP	320.018
NAK	3	15	20.9455	27	16	NAK	30.701
NNN	1	29	33.2702	38	30	NNN	2.89047
PBN	2	18	23.586	28	20	PBN	38.4809
PSH	3	24	28.1972	32	25	PSH	96.0876
PWG	1	29	34.4695	39	30	PWG	6.57021
RKM	3	14	18.8338	24	15	RKM	77.5702
RNF	1	14	19.9089	26	15	RNF	85.3968
SHS	3	23	28.0826	33	24	SHS	14.8865
SUL	3	7	16.9005	24	11	SUL	168.293
TDM	2	25	33.3198	39	28	TDM	0.0553176
TPN	3	19	21.8741	26	19	TPN	81.1069
UDZ	1	26	30.9047	35	27	UDZ	28.1134
UZS	1	20	25.3413	30	22	UZS	35.4619
VBA	2	13	17.3095	22	14	VBA	240.607
VIR	1	12	18.1253	24	13	VIR	400.179
YAN	2	23	28.8708	34	25	YAN	9.38592
YAS	2	26	29.4138	33	27	YAS	4.94698

## Sheet: Fsr_long_df
Region	Continent	site	Hden	N_hat
6	2	CSN	0.0545869	29
6	2	CSN	0.0545869	27
6	2	CSN	0.0545869	27
6	2	CSN	0.0545869	27
6	2	CSN	0.0545869	28
6	2	CSN	0.0545869	28
6	2	CSN	0.0545869	28
6	2	CSN	0.0545869	27
6	2	CSN	0.0545869	26
6	2	CSN	0.0545869	27
6	2	CSN	0.0545869	26
6	2	CSN	0.0545869	26
6	2	CSN	0.0545869	26
6	2	CSN	0.0545869	26
6	2	CSN	0.0545869	26
6	2	CSN	0.0545869	26
6	2	CSN	0.0545869	27
6	2	CSN	0.0545869	27
6	2	CSN	0.0545869	27
6	2	CSN	0.0545869	27
6	2	CSN	0.0545869	27
6	2	CSN	0.0545869	27
6	2	CSN	0.0545869	27
6	2	CSN	0.0545869	27
6	2	CSN	0.0545869	26
6	2	CSN	0.0545869	26
6	2	CSN	0.0545869	26
6	2	CSN	0.0545869	26
6	2	CSN	0.0545869	26
6	2	CSN	0.0545869	26
6	2	CSN	0.0545869	27
6	2	CSN	0.0545869	27
6	2	CSN	0.0545869	27
6	2	CSN	0.0545869	27
6	2	CSN	0.0545869	27
6	2	CSN	0.0545869	26
6	2	CSN	0.0545869	26
6	2	CSN	0.0545869	26
6	2	CSN	0.0545869	26
6	2	CSN	0.0545869	26
6	2	CSN	0.0545869	26
6	2	CSN	0.0545869	26
6	2	CSN	0.0545869	26
6	2	CSN	0.0545869	26
6	2	CSN	0.0545869	26
6	2	CSN	0.0545869	26
6	2	CSN	0.0545869	26
6	2	CSN	0.0545869	26
6	2	CSN	0.0545869	26
6	2	CSN	0.0545869	26
6	2	CSN	0.0545869	26
6	2	CSN	0.0545869	26
6	2	CSN	0.0545869	26
6	2	CSN	0.0545869	26
6	2	CSN	0.0545869	26
6	2	CSN	0.0545869	26
6	2	CSN	0.0545869	26
6	2	CSN	0.0545869	26
6	2	CSN	0.0545869	26
6	2	CSN	0.0545869	26
6	2	CSN	0.0545869	26
6	2	CSN	0.0545869	26
6	2	CSN	0.0545869	26
6	2	CSN	0.0545869	26
6	2	CSN	0.0545869	26
6	2	CSN	0.0545869	26
6	2	CSN	0.0545869	26
6	2	CSN	0.0545869	26
6	2	CSN	0.0545869	26
6	2	CSN	0.0545869	26
6	2	CSN	0.0545869	26
6	2	CSN	0.0545869	26
6	2	CSN	0.0545869	26
6	2	CSN	0.0545869	26
6	2	CSN	0.0545869	26
6	2	CSN	0.0545869	26
6	2	CSN	0.0545869	26
6	2	CSN	0.0545869	26
6	2	CSN	0.0545869	26
6	2	CSN	0.0545869	26
6	2	CSN	0.0545869	26
6	2	CSN	0.0545869	26
6	2	CSN	0.0545869	26
6	2	CSN	0.0545869	26
6	2	CSN	0.0545869	26
6	2	CSN	0.0545869	26
6	2	CSN	0.0545869	26
6	2	CSN	0.0545869	26
6	2	CSN	0.0545869	26
6	2	CSN	0.0545869	26
6	2	CSN	0.0545869	26
6	2	CSN	0.0545869	26
6	2	CSN	0.0545869	26
6	2	CSN	0.0545869	26
6	2	CSN	0.0545869	26
6	2	CSN	0.0545869	26
6	2	CSN	0.0545869	26
6	2	CSN	0.0545869	26
6	2	CSN	0.0545869	26
6	2	CSN	0.0545869	26
6	2	CSN	0.0545869	26
6	2	CSN	0.0545869	26
6	2	CSN	0.0545869	26
6	2	CSN	0.0545869	26
6	2	CSN	0.0545869	26
6	2	CSN	0.0545869	26
6	2	CSN	0.0545869	26
6	2	CSN	0.0545869	26
6	2	CSN	0.0545869	26
6	2	CSN	0.0545869	26
6	2	CSN	0.0545869	26
6	2	CSN	0.0545869	26
6	2	CSN	0.0545869	26
6	2	CSN	0.0545869	26
6	2	CSN	0.0545869	26
6	2	CSN	0.0545869	26
6	2	CSN	0.0545869	26
6	2	CSN	0.0545869	27
6	2	CSN	0.0545869	27
6	2	CSN	0.0545869	27
6	2	CSN	0.0545869	27
6	2	CSN	0.0545869	27
6	2	CSN	0.0545869	27
6	2	CSN	0.0545869	27
6	2	CSN	0.0545869	27
6	2	CSN	0.0545869	27
6	2	CSN	0.0545869	28
6	2	CSN	0.0545869	28
6	2	CSN	0.0545869	28
6	2	CSN	0.0545869	28
6	2	CSN	0.0545869	28
6	2	CSN	0.0545869	28
6	2	CSN	0.0545869	28
6	2	CSN	0.0545869	27
6	2	CSN	0.0545869	27
6	2	CSN	0.0545869	27
6	2	CSN	0.0545869	26
6	2	CSN	0.0545869	26
6	2	CSN	0.0545869	26
6	2	CSN	0.0545869	26
6	2	CSN	0.0545869	26
6	2	CSN	0.0545869	26
6	2	CSN	0.0545869	26
6	2	CSN	0.0545869	26
6	2	CSN	0.0545869	26
6	2	CSN	0.0545869	26
6	2	CSN	0.0545869	26
6	2	CSN	0.0545869	26
6	2	CSN	0.0545869	26
6	2	CSN	0.0545869	25
6	2	CSN	0.0545869	26
6	2	CSN	0.0545869	26
6	2	CSN	0.0545869	26
6	2	CSN	0.0545869	26
6	2	CSN	0.0545869	26
6	2	CSN	0.0545869	26
6	2	CSN	0.0545869	25
6	2	CSN	0.0545869	25
6	2	CSN	0.0545869	25
6	2	CSN	0.0545869	25
6	2	CSN	0.0545869	25
6	2	CSN	0.0545869	25
6	2	CSN	0.0545869	25
6	2	CSN	0.0545869	25
6	2	CSN	0.0545869	27
6	2	CSN	0.0545869	26
6	2	CSN	0.0545869	26
6	2	CSN	0.0545869	26
6	2	CSN	0.0545869	26
6	2	CSN	0.0545869	26
6	2	CSN	0.0545869	26
6	2	CSN	0.0545869	27
6	2	CSN	0.0545869	27
6	2	CSN	0.0545869	27
6	2	CSN	0.0545869	27
6	2	CSN	0.0545869	27
6	2	CSN	0.0545869	27
6	2	CSN	0.0545869	27
6	2	CSN	0.0545869	27
6	2	CSN	0.0545869	27
6	2	CSN	0.0545869	27
6	2	CSN	0.0545869	27
6	2	CSN	0.0545869	27
6	2	CSN	0.0545869	27
6	2	CSN	0.0545869	27
6	2	CSN	0.0545869	27
6	2	CSN	0.0545869	27
6	2	CSN	0.0545869	27
6	2	CSN	0.0545869	27
6	2	CSN	0.0545869	27
6	2	CSN	0.0545869	27
6	2	CSN	0.0545869	27
6	2	CSN	0.0545869	27
6	2	CSN	0.0545869	27
6	2	CSN	0.0545869	27
6	2	CSN	0.0545869	27
6	2	CSN	0.0545869	27
6	2	CSN	0.0545869	27
6	2	CSN	0.0545869	27
6	2	CSN	0.0545869	27
6	2	CSN	0.0545869	27
6	2	CSN	0.0545869	27
6	2	CSN	0.0545869	27
6	2	CSN	0.0545869	27
6	2	CSN	0.0545869	27
6	2	CSN	0.0545869	27
6	2	CSN	0.0545869	27
6	2	CSN	0.0545869	27
6	2	CSN	0.0545869	27
6	2	CSN	0.0545869	27
6	2	CSN	0.0545869	27
6	2	CSN	0.0545869	27
6	2	CSN	0.0545869	27
6	2	CSN	0.0545869	27
6	2	CSN	0.0545869	27
6	2	CSN	0.0545869	27
6	2	CSN	0.0545869	27
6	2	CSN	0.0545869	27
6	2	CSN	0.0545869	27
6	2	CSN	0.0545869	27
6	2	CSN	0.0545869	27
6	2	CSN	0.0545869	27
6	2	CSN	0.0545869	27
6	2	CSN	0.0545869	27
6	2	CSN	0.0545869	27
6	2	CSN	0.0545869	27
6	2	CSN	0.0545869	27
6	2	CSN	0.0545869	27
6	2	CSN	0.0545869	27
6	2	CSN	0.0545869	28
6	2	CSN	0.0545869	28
6	2	CSN	0.0545869	28
6	2	CSN	0.0545869	28
6	2	CSN	0.0545869	28
6	2	CSN	0.0545869	28
6	2	CSN	0.0545869	28
6	2	CSN	0.0545869	28
6	2	CSN	0.0545869	28
6	2	CSN	0.0545869	28
6	2	CSN	0.0545869	28
6	2	CSN	0.0545869	28
6	2	CSN	0.0545869	28
6	2	CSN	0.0545869	28
6	2	CSN	0.0545869	28
6	2	CSN	0.0545869	28
6	2	CSN	0.0545869	28
6	2	CSN	0.0545869	28
6	2	CSN	0.0545869	28
6	2	CSN	0.0545869	28
6	2	CSN	0.0545869	28
6	2	CSN	0.0545869	29
6	2	CSN	0.0545869	29
6	2	CSN	0.0545869	29
6	2	CSN	0.0545869	29
6	2	CSN	0.0545869	30
6	2	CSN	0.0545869	29
6	2	CSN	0.0545869	29
6	2	CSN	0.0545869	29
6	2	CSN	0.0545869	29
6	2	CSN	0.0545869	29
6	2	CSN	0.0545869	30
6	2	CSN	0.0545869	30
6	2	CSN	0.0545869	29
6	2	CSN	0.0545869	29
6	2	CSN	0.0545869	29
6	2	CSN	0.0545869	29
6	2	CSN	0.0545869	29
6	2	CSN	0.0545869	29
6	2	CSN	0.0545869	28
6	2	CSN	0.0545869	28
6	2	CSN	0.0545869	28
6	2	CSN	0.0545869	28
6	2	CSN	0.0545869	28
6	2	CSN	0.0545869	28
6	2	CSN	0.0545869	28
6	2	CSN	0.0545869	29
6	2	CSN	0.0545869	29
6	2	CSN	0.0545869	29
6	2	CSN	0.0545869	29
6	2	CSN	0.0545869	29
6	2	CSN	0.0545869	28
6	2	CSN	0.0545869	28
6	2	CSN	0.0545869	28
6	2	CSN	0.0545869	28
6	2	CSN	0.0545869	28
6	2	CSN	0.0545869	28
6	2	CSN	0.0545869	28
6	2	CSN	0.0545869	28
6	2	CSN	0.0545869	28
6	2	CSN	0.0545869	28
6	2	CSN	0.0545869	28
6	2	CSN	0.0545869	28
6	2	CSN	0.0545869	28
6	2	CSN	0.0545869	28
6	2	CSN	0.0545869	28
6	2	CSN	0.0545869	28
6	2	CSN	0.0545869	28
6	2	CSN	0.0545869	28
6	2	CSN	0.0545869	28
6	2	CSN	0.0545869	28
6	2	CSN	0.0545869	28
6	2	CSN	0.0545869	28
6	2	CSN	0.0545869	28
6	2	CSN	0.0545869	28
6	2	CSN	0.0545869	28
6	2	CSN	0.0545869	28
6	2	CSN	0.0545869	28
6	2	CSN	0.0545869	28
6	2	CSN	0.0545869	28
6	2	CSN	0.0545869	28
6	2	CSN	0.0545869	28
6	2	CSN	0.0545869	28
6	2	CSN	0.0545869	28
6	2	CSN	0.0545869	28
6	2	CSN	0.0545869	28
6	2	CSN	0.0545869	28
6	2	CSN	0.0545869	28
6	2	CSN	0.0545869	28
6	2	CSN	0.0545869	28
6	2	CSN	0.0545869	28
6	2	CSN	0.0545869	28
6	2	CSN	0.0545869	28
6	2	CSN	0.0545869	28
6	2	CSN	0.0545869	29
6	2	CSN	0.0545869	29
6	2	CSN	0.0545869	30
6	2	CSN	0.0545869	29
6	2	CSN	0.0545869	29
6	2	CSN	0.0545869	29
6	2	CSN	0.0545869	29
6	2	CSN	0.0545869	29
6	2	CSN	0.0545869	29
6	2	CSN	0.0545869	29
6	2	CSN	0.0545869	29
6	2	CSN	0.0545869	29
6	2	CSN	0.0545869	29
6	2	CSN	0.0545869	29
6	2	CSN	0.0545869	29
6	2	CSN	0.0545869	29
6	2	CSN	0.0545869	29
6	2	CSN	0.0545869	29
6	2	CSN	0.0545869	29
6	2	CSN	0.0545869	29
6	2	CSN	0.0545869	29
6	2	CSN	0.0545869	29
6	2	CSN	0.0545869	29
6	2	CSN	0.0545869	29
6	2	CSN	0.0545869	29
6	2	CSN	0.0545869	29
6	2	CSN	0.0545869	29
6	2	CSN	0.0545869	29
6	2	CSN	0.0545869	29
6	2	CSN	0.0545869	29
6	2	CSN	0.0545869	29
6	2	CSN	0.0545869	29
6	2	CSN	0.0545869	29
6	2	CSN	0.0545869	29
6	2	CSN	0.0545869	29
6	2	CSN	0.0545869	29
6	2	CSN	0.0545869	29
6	2	CSN	0.0545869	29
6	2	CSN	0.0545869	29
6	2	CSN	0.0545869	29
6	2	CSN	0.0545869	29
6	2	CSN	0.0545869	29
6	2	CSN	0.0545869	29
6	2	CSN	0.0545869	29
6	2	CSN	0.0545869	29
6	2	CSN	0.0545869	29
6	2	CSN	0.0545869	29
6	2	CSN	0.0545869	29
6	2	CSN	0.0545869	29
6	2	CSN	0.0545869	29
6	2	CSN	0.0545869	29
6	2	CSN	0.0545869	29
6	2	CSN	0.0545869	29
6	2	CSN	0.0545869	29
6	2	CSN	0.0545869	29
6	2	CSN	0.0545869	29
6	2	CSN	0.0545869	29
6	2	CSN	0.0545869	29
6	2	CSN	0.0545869	29
6	2	CSN	0.0545869	29
6	2	CSN	0.0545869	29
6	2	CSN	0.0545869	29
6	2	CSN	0.0545869	29
6	2	CSN	0.0545869	29
6	2	CSN	0.0545869	29
6	2	CSN	0.0545869	29
6	2	CSN	0.0545869	29
6	2	CSN	0.0545869	29
6	2	CSN	0.0545869	29
6	2	CSN	0.0545869	29
6	2	CSN	0.0545869	29
6	2	CSN	0.0545869	29
6	2	CSN	0.0545869	29
6	2	CSN	0.0545869	29
6	2	CSN	0.0545869	29
6	2	CSN	0.0545869	29
6	2	CSN	0.0545869	29
6	2	CSN	0.0545869	29
6	2	CSN	0.0545869	29
6	2	CSN	0.0545869	29
6	2	CSN	0.0545869	29
6	2	CSN	0.0545869	29
6	2	CSN	0.0545869	29
6	2	CSN	0.0545869	29
6	2	CSN	0.0545869	29
6	2	CSN	0.0545869	29
6	2	CSN	0.0545869	29
6	2	CSN	0.0545869	29
6	2	CSN	0.0545869	29
6	2	CSN	0.0545869	29
6	2	CSN	0.0545869	29
6	2	CSN	0.0545869	29
6	2	CSN	0.0545869	29
6	2	CSN	0.0545869	29
6	2	CSN	0.0545869	29
6	2	CSN	0.0545869	29
6	2	CSN	0.0545869	29
6	2	CSN	0.0545869	29
6	2	CSN	0.0545869	29
6	2	CSN	0.0545869	29
6	2	CSN	0.0545869	29
6	2	CSN	0.0545869	29
6	2	CSN	0.0545869	29
6	2	CSN	0.0545869	29
6	2	CSN	0.0545869	29
6	2	CSN	0.0545869	29
6	2	CSN	0.0545869	29
6	2	CSN	0.0545869	29
6	2	CSN	0.0545869	29
6	2	CSN	0.0545869	29
6	2	CSN	0.0545869	29
6	2	CSN	0.0545869	29
6	2	CSN	0.0545869	29
6	2	CSN	0.0545869	29
6	2	CSN	0.0545869	29
6	2	CSN	0.0545869	29
6	2	CSN	0.0545869	29
6	2	CSN	0.0545869	29
6	2	CSN	0.0545869	29
6	2	CSN	0.0545869	29
6	2	CSN	0.0545869	29
6	2	CSN	0.0545869	29
6	2	CSN	0.0545869	29
6	2	CSN	0.0545869	29
6	2	CSN	0.0545869	29
6	2	CSN	0.0545869	29
6	2	CSN	0.0545869	29
6	2	CSN	0.0545869	29
6	2	CSN	0.0545869	29
6	2	CSN	0.0545869	29
6	2	CSN	0.0545869	29
6	2	CSN	0.0545869	29
6	2	CSN	0.0545869	29
6	2	CSN	0.0545869	29
6	2	CSN	0.0545869	29
6	2	CSN	0.0545869	29
6	2	CSN	0.0545869	29
6	2	CSN	0.0545869	29
6	2	CSN	0.0545869	29
6	2	CSN	0.0545869	29
6	2	CSN	0.0545869	29
6	2	CSN	0.0545869	29
6	2	CSN	0.0545869	29
6	2	CSN	0.0545869	29
6	2	CSN	0.0545869	29
6	2	CSN	0.0545869	29
6	2	CSN	0.0545869	29
6	2	CSN	0.0545869	29
6	2	CSN	0.0545869	29
6	2	CSN	0.0545869	29
6	2	CSN	0.0545869	29
6	2	CSN	0.0545869	29
6	2	CSN	0.0545869	29
6	2	CSN	0.0545869	29
6	2	CSN	0.0545869	29
6	2	CSN	0.0545869	29
6	2	CSN	0.0545869	29
6	2	CSN	0.0545869	29
6	2	CSN	0.0545869	29
6	2	CSN	0.0545869	29
6	2	CSN	0.0545869	29
6	2	CSN	0.0545869	29
6	2	CSN	0.0545869	29
6	2	CSN	0.0545869	29
6	2	CSN	0.0545869	29
6	2	CSN	0.0545869	29
6	2	CSN	0.0545869	29
6	2	CSN	0.0545869	29
6	2	CSN	0.0545869	29
6	2	CSN	0.0545869	29
6	2	CSN	0.0545869	29
6	2	CSN	0.0545869	29
6	2	CSN	0.0545869	29
6	2	CSN	0.0545869	29
6	2	CSN	0.0545869	29
6	2	CSN	0.0545869	29
6	2	CSN	0.0545869	29
6	2	CSN	0.0545869	29
6	2	CSN	0.0545869	29
6	2	CSN	0.0545869	29
6	2	CSN	0.0545869	29
6	2	CSN	0.0545869	29
6	2	CSN	0.0545869	29
6	2	CSN	0.0545869	29
6	2	CSN	0.0545869	29
6	2	CSN	0.0545869	29
6	2	CSN	0.0545869	29
6	2	CSN	0.0545869	29
6	2	CSN	0.0545869	29
6	2	CSN	0.0545869	29
6	2	CSN	0.0545869	29
6	2	CSN	0.0545869	29
6	2	CSN	0.0545869	29
6	2	CSN	0.0545869	29
6	2	CSN	0.0545869	29
6	2	CSN	0.0545869	29
6	2	CSN	0.0545869	29
6	2	CSN	0.0545869	29
6	2	CSN	0.0545869	30
6	2	CSN	0.0545869	30
6	2	CSN	0.0545869	30
6	2	CSN	0.0545869	30
6	2	CSN	0.0545869	30
6	2	CSN	0.0545869	30
6	2	CSN	0.0545869	30
6	2	CSN	0.0545869	30
6	2	CSN	0.0545869	30
6	2	CSN	0.0545869	30
6	2	CSN	0.0545869	30
6	2	CSN	0.0545869	30
6	2	CSN	0.0545869	30
6	2	CSN	0.0545869	30
6	2	CSN	0.0545869	30
6	2	CSN	0.0545869	30
6	2	CSN	0.0545869	30
6	2	CSN	0.0545869	30
6	2	CSN	0.0545869	30
6	2	CSN	0.0545869	30
6	2	CSN	0.0545869	30
6	2	CSN	0.0545869	30
6	2	CSN	0.0545869	30
6	2	CSN	0.0545869	30
6	2	CSN	0.0545869	30
6	2	CSN	0.0545869	30
6	2	CSN	0.0545869	30
6	2	CSN	0.0545869	30
6	2	CSN	0.0545869	30
6	2	CSN	0.0545869	30
6	2	CSN	0.0545869	32
6	2	CSN	0.0545869	32
6	2	CSN	0.0545869	29
6	2	CSN	0.0545869	30
6	2	CSN	0.0545869	29
6	2	CSN	0.0545869	29
6	2	CSN	0.0545869	30
6	2	CSN	0.0545869	30
6	2	CSN	0.0545869	31
6	2	CSN	0.0545869	30
6	2	CSN	0.0545869	30
6	2	CSN	0.0545869	30
6	2	CSN	0.0545869	31
6	2	CSN	0.0545869	30
6	2	CSN	0.0545869	29
6	2	CSN	0.0545869	30
6	2	CSN	0.0545869	30
6	2	CSN	0.0545869	30
6	2	CSN	0.0545869	30
6	2	CSN	0.0545869	30
6	2	CSN	0.0545869	30
6	2	CSN	0.0545869	30
6	2	CSN	0.0545869	30
6	2	CSN	0.0545869	30
6	2	CSN	0.0545869	30
6	2	CSN	0.0545869	30
6	2	CSN	0.0545869	30
6	2	CSN	0.0545869	30
6	2	CSN	0.0545869	30
6	2	CSN	0.0545869	30
6	2	CSN	0.0545869	30
6	2	CSN	0.0545869	30
6	2	CSN	0.0545869	31
6	2	CSN	0.0545869	30
6	2	CSN	0.0545869	31
6	2	CSN	0.0545869	30
6	2	CSN	0.0545869	31
6	2	CSN	0.0545869	31
6	2	CSN	0.0545869	31
6	2	CSN	0.0545869	31
6	2	CSN	0.0545869	31
6	2	CSN	0.0545869	32
6	2	CSN	0.0545869	32
6	2	CSN	0.0545869	31
6	2	CSN	0.0545869	31
6	2	CSN	0.0545869	31
6	2	CSN	0.0545869	32
6	2	CSN	0.0545869	32
6	2	CSN	0.0545869	31
6	2	CSN	0.0545869	31
6	2	CSN	0.0545869	31
6	2	CSN	0.0545869	31
6	2	CSN	0.0545869	31
6	2	CSN	0.0545869	31
6	2	CSN	0.0545869	31
6	2	CSN	0.0545869	31
6	2	CSN	0.0545869	31
6	2	CSN	0.0545869	31
6	2	CSN	0.0545869	32
6	2	CSN	0.0545869	32
6	2	CSN	0.0545869	32
6	2	CSN	0.0545869	32
6	2	CSN	0.0545869	32
6	2	CSN	0.0545869	32
6	2	CSN	0.0545869	32
6	2	CSN	0.0545869	32
6	2	CSN	0.0545869	32
6	2	CSN	0.0545869	32
6	2	CSN	0.0545869	32
6	2	CSN	0.0545869	31
6	2	CSN	0.0545869	31
6	2	CSN	0.0545869	30
6	2	CSN	0.0545869	30
6	2	CSN	0.0545869	31
6	2	CSN	0.0545869	31
6	2	CSN	0.0545869	31
6	2	CSN	0.0545869	30
6	2	CSN	0.0545869	31
6	2	CSN	0.0545869	32
6	2	CSN	0.0545869	32
6	2	CSN	0.0545869	32
6	2	CSN	0.0545869	32
6	2	CSN	0.0545869	32
6	2	CSN	0.0545869	32
6	2	CSN	0.0545869	32
6	2	CSN	0.0545869	32
6	2	CSN	0.0545869	32
6	2	CSN	0.0545869	31
6	2	CSN	0.0545869	30
6	2	CSN	0.0545869	30
6	2	CSN	0.0545869	30
6	2	CSN	0.0545869	30
6	2	CSN	0.0545869	30
6	2	CSN	0.0545869	30
6	2	CSN	0.0545869	30
6	2	CSN	0.0545869	30
6	2	CSN	0.0545869	29
6	2	CSN	0.0545869	29
6	2	CSN	0.0545869	29
6	2	CSN	0.0545869	29
6	2	CSN	0.0545869	29
6	2	CSN	0.0545869	29
6	2	CSN	0.0545869	29
6	2	CSN	0.0545869	29
6	2	CSN	0.0545869	29
6	2	CSN	0.0545869	29
6	2	CSN	0.0545869	29
6	2	CSN	0.0545869	29
6	2	CSN	0.0545869	29
6	2	CSN	0.0545869	29
6	2	CSN	0.0545869	29
6	2	CSN	0.0545869	29
6	2	CSN	0.0545869	29
6	2	CSN	0.0545869	29
6	2	CSN	0.0545869	29
6	2	CSN	0.0545869	29
6	2	CSN	0.0545869	29
6	2	CSN	0.0545869	29
6	2	CSN	0.0545869	29
6	2	CSN	0.0545869	29
6	2	CSN	0.0545869	29
6	2	CSN	0.0545869	29
6	2	CSN	0.0545869	29
6	2	CSN	0.0545869	29
6	2	CSN	0.0545869	30
6	2	CSN	0.0545869	29
6	2	CSN	0.0545869	30
6	2	CSN	0.0545869	30
6	2	CSN	0.0545869	31
6	2	CSN	0.0545869	31
6	2	CSN	0.0545869	31
6	2	CSN	0.0545869	31
6	2	CSN	0.0545869	31
6	2	CSN	0.0545869	31
6	2	CSN	0.0545869	30
6	2	CSN	0.0545869	30
6	2	CSN	0.0545869	30
6	2	CSN	0.0545869	30
6	2	CSN	0.0545869	30
6	2	CSN	0.0545869	30
6	2	CSN	0.0545869	30
6	2	CSN	0.0545869	30
6	2	CSN	0.0545869	30
6	2	CSN	0.0545869	30
6	2	CSN	0.0545869	30
6	2	CSN	0.0545869	30
6	2	CSN	0.0545869	30
6	2	CSN	0.0545869	30
6	2	CSN	0.0545869	30
6	2	CSN	0.0545869	30
6	2	CSN	0.0545869	30
6	2	CSN	0.0545869	30
6	2	CSN	0.0545869	30
6	2	CSN	0.0545869	30
6	2	CSN	0.0545869	30
6	2	CSN	0.0545869	30
6	2	CSN	0.0545869	30
6	2	CSN	0.0545869	30
6	2	CSN	0.0545869	30
6	2	CSN	0.0545869	30
6	2	CSN	0.0545869	30
6	2	CSN	0.0545869	30
6	2	CSN	0.0545869	30
6	2	CSN	0.0545869	30
6	2	CSN	0.0545869	30
6	2	CSN	0.0545869	30
6	2	CSN	0.0545869	30
6	2	CSN	0.0545869	30
6	2	CSN	0.0545869	30
6	2	CSN	0.0545869	30
6	2	CSN	0.0545869	30
6	2	CSN	0.0545869	30
6	2	CSN	0.0545869	30
6	2	CSN	0.0545869	30
6	2	CSN	0.0545869	30
6	2	CSN	0.0545869	29
6	2	CSN	0.0545869	29
6	2	CSN	0.0545869	29
6	2	CSN	0.0545869	30
6	2	CSN	0.0545869	30
6	2	CSN	0.0545869	30
6	2	CSN	0.0545869	29
6	2	CSN	0.0545869	31
6	2	CSN	0.0545869	31
6	2	CSN	0.0545869	30
6	2	CSN	0.0545869	33
6	2	CSN	0.0545869	31
6	2	CSN	0.0545869	31
6	2	CSN	0.0545869	34
6	2	CSN	0.0545869	32
6	2	CSN	0.0545869	31
6	2	CSN	0.0545869	30
6	2	CSN	0.0545869	30
6	2	CSN	0.0545869	30
6	2	CSN	0.0545869	30
6	2	CSN	0.0545869	30
6	2	CSN	0.0545869	30
6	2	CSN	0.0545869	30
6	2	CSN	0.0545869	29
6	2	CSN	0.0545869	29
6	2	CSN	0.0545869	32
6	2	CSN	0.0545869	32
6	2	CSN	0.0545869	30
6	2	CSN	0.0545869	29
6	2	CSN	0.0545869	30
6	2	CSN	0.0545869	30
6	2	CSN	0.0545869	29
6	2	CSN	0.0545869	29
6	2	CSN	0.0545869	28
6	2	CSN	0.0545869	28
6	2	CSN	0.0545869	28
6	2	CSN	0.0545869	29
6	2	CSN	0.0545869	29
6	2	CSN	0.0545869	29
6	2	CSN	0.0545869	30
6	2	CSN	0.0545869	31
6	2	CSN	0.0545869	30
6	2	CSN	0.0545869	30
6	2	CSN	0.0545869	29
6	2	CSN	0.0545869	31
6	2	CSN	0.0545869	31
6	2	CSN	0.0545869	32
6	2	CSN	0.0545869	29
6	2	CSN	0.0545869	30
6	2	CSN	0.0545869	31
6	2	CSN	0.0545869	31
6	2	CSN	0.0545869	31
6	2	CSN	0.0545869	31
6	2	CSN	0.0545869	31
6	2	CSN	0.0545869	30
6	2	CSN	0.0545869	32
6	2	CSN	0.0545869	32
6	2	CSN	0.0545869	31
6	2	CSN	0.0545869	31
6	2	CSN	0.0545869	31
6	2	CSN	0.0545869	32
6	2	CSN	0.0545869	31
6	2	CSN	0.0545869	31
6	2	CSN	0.0545869	31
6	2	CSN	0.0545869	31
6	2	CSN	0.0545869	30
6	2	CSN	0.0545869	29
6	2	CSN	0.0545869	29
6	2	CSN	0.0545869	28
6	2	CSN	0.0545869	28
6	2	CSN	0.0545869	28
6	2	CSN	0.0545869	28
6	2	CSN	0.0545869	28
6	2	CSN	0.0545869	28
6	2	CSN	0.0545869	28
6	2	CSN	0.0545869	28
6	2	CSN	0.0545869	29
6	2	CSN	0.0545869	29
6	2	CSN	0.0545869	30
6	2	CSN	0.0545869	30
6	2	CSN	0.0545869	30
6	2	CSN	0.0545869	29
6	2	CSN	0.0545869	28
6	2	CSN	0.0545869	28
6	2	CSN	0.0545869	28
6	2	CSN	0.0545869	29
6	2	CSN	0.0545869	28
6	2	CSN	0.0545869	30
6	2	CSN	0.0545869	29
6	2	CSN	0.0545869	28
6	2	CSN	0.0545869	29
6	2	CSN	0.0545869	28
6	2	CSN	0.0545869	29
6	2	CSN	0.0545869	29
6	2	CSN	0.0545869	30
6	2	CSN	0.0545869	30
6	2	CSN	0.0545869	29
6	2	CSN	0.0545869	29
6	2	CSN	0.0545869	30
6	2	CSN	0.0545869	29
6	2	CSN	0.0545869	30
6	2	CSN	0.0545869	30
6	2	CSN	0.0545869	29
6	2	CSN	0.0545869	29
6	2	CSN	0.0545869	30
6	2	CSN	0.0545869	30
6	2	CSN	0.0545869	31
6	2	CSN	0.0545869	31
6	2	CSN	0.0545869	31
6	2	CSN	0.0545869	31
6	2	CSN	0.0545869	31
6	2	CSN	0.0545869	30
6	2	CSN	0.0545869	30
6	2	CSN	0.0545869	30
6	2	CSN	0.0545869	30
6	2	CSN	0.0545869	30
6	2	CSN	0.0545869	30
6	2	CSN	0.0545869	30
6	2	CSN	0.0545869	30
6	2	CSN	0.0545869	30
6	2	CSN	0.0545869	30
6	2	CSN	0.0545869	31
6	2	CSN	0.0545869	31
6	2	CSN	0.0545869	31
6	2	CSN	0.0545869	31
6	2	CSN	0.0545869	31
6	2	CSN	0.0545869	31
6	2	CSN	0.0545869	31
6	2	CSN	0.0545869	31
6	2	CSN	0.0545869	31
6	2	CSN	0.0545869	31
6	2	CSN	0.0545869	32
6	2	CSN	0.0545869	33
6	2	CSN	0.0545869	33
6	2	CSN	0.0545869	33
6	2	CSN	0.0545869	33
6	2	CSN	0.0545869	32
6	2	CSN	0.0545869	30
6	2	CSN	0.0545869	31
6	2	CSN	0.0545869	31
6	2	CSN	0.0545869	31
6	2	CSN	0.0545869	30
6	2	CSN	0.0545869	30
6	2	CSN	0.0545869	30
6	2	CSN	0.0545869	29
6	2	CSN	0.0545869	29
6	2	CSN	0.0545869	29
6	2	CSN	0.0545869	29
6	2	CSN	0.0545869	29
6	2	CSN	0.0545869	29
6	2	CSN	0.0545869	28
6	2	CSN	0.0545869	28
6	2	CSN	0.0545869	28
6	2	CSN	0.0545869	28
6	2	CSN	0.0545869	28
6	2	CSN	0.0545869	27
6	2	CSN	0.0545869	27
6	2	CSN	0.0545869	28
6	2	CSN	0.0545869	28
6	2	CSN	0.0545869	27
6	2	CSN	0.0545869	28
6	2	CSN	0.0545869	29
6	2	CSN	0.0545869	29
6	2	CSN	0.0545869	28
6	2	CSN	0.0545869	28
6	2	CSN	0.0545869	28
6	2	CSN	0.0545869	27
6	2	CSN	0.0545869	28
6	2	CSN	0.0545869	29
6	2	CSN	0.0545869	28
6	2	CSN	0.0545869	29
6	2	CSN	0.0545869	29
6	2	CSN	0.0545869	28
6	2	CSN	0.0545869	28
6	2	CSN	0.0545869	29
6	2	CSN	0.0545869	28
6	2	CSN	0.0545869	29
6	2	CSN	0.0545869	29
6	2	CSN	0.0545869	30
6	2	CSN	0.0545869	29
6	2	CSN	0.0545869	30
6	2	CSN	0.0545869	31
6	2	CSN	0.0545869	32
6	2	CSN	0.0545869	30
6	2	CSN	0.0545869	29
6	2	CSN	0.0545869	30
6	2	CSN	0.0545869	31
6	2	CSN	0.0545869	30
6	2	CSN	0.0545869	31
6	2	CSN	0.0545869	30
6	2	CSN	0.0545869	29
6	2	CSN	0.0545869	30
6	2	CSN	0.0545869	29
6	2	CSN	0.0545869	29
6	2	CSN	0.0545869	29
6	2	CSN	0.0545869	29
6	2	CSN	0.0545869	29
6	2	CSN	0.0545869	29
6	2	CSN	0.0545869	29
6	2	CSN	0.0545869	29
6	2	CSN	0.0545869	29
6	2	CSN	0.0545869	29
6	2	CSN	0.0545869	29
6	2	CSN	0.0545869	30
6	2	CSN	0.0545869	30
6	2	CSN	0.0545869	30
6	2	CSN	0.0545869	29
6	2	CSN	0.0545869	29
6	2	CSN	0.0545869	29
6	2	CSN	0.0545869	29
6	2	CSN	0.0545869	29
6	2	CSN	0.0545869	29
6	2	CSN	0.0545869	29
6	2	CSN	0.0545869	29
6	2	CSN	0.0545869	29
6	2	CSN	0.0545869	29
6	2	CSN	0.0545869	29
6	2	CSN	0.0545869	29
6	2	CSN	0.0545869	29
6	2	CSN	0.0545869	29
6	2	CSN	0.0545869	29
6	2	CSN	0.0545869	29
6	2	CSN	0.0545869	29
6	2	CSN	0.0545869	29
6	2	CSN	0.0545869	29
6	2	CSN	0.0545869	29
6	2	CSN	0.0545869	29
6	2	CSN	0.0545869	29
6	2	CSN	0.0545869	30
6	2	CSN	0.0545869	31
6	2	CSN	0.0545869	30
6	2	CSN	0.0545869	30
6	2	CSN	0.0545869	30
6	2	CSN	0.0545869	31
6	2	CSN	0.0545869	31
6	2	CSN	0.0545869	30
6	2	CSN	0.0545869	30
6	2	CSN	0.0545869	30
6	2	CSN	0.0545869	30
6	2	CSN	0.0545869	30
6	2	CSN	0.0545869	31
6	2	CSN	0.0545869	30
6	2	CSN	0.0545869	30
6	2	CSN	0.0545869	29
6	2	CSN	0.0545869	29
6	2	CSN	0.0545869	29
6	2	CSN	0.0545869	30
6	2	CSN	0.0545869	29
6	2	CSN	0.0545869	29
6	2	CSN	0.0545869	29
6	2	CSN	0.0545869	29
6	2	CSN	0.0545869	29
6	2	CSN	0.0545869	30
6	2	CSN	0.0545869	30
6	2	CSN	0.0545869	30
6	2	CSN	0.0545869	30
6	2	CSN	0.0545869	30
6	2	CSN	0.0545869	30
6	2	CSN	0.0545869	30
6	2	CSN	0.0545869	30
6	2	CSN	0.0545869	30
6	2	CSN	0.0545869	30
6	2	CSN	0.0545869	29
6	2	CSN	0.0545869	29
6	2	CSN	0.0545869	29
6	2	CSN	0.0545869	29
6	2	CSN	0.0545869	29
6	2	CSN	0.0545869	29
6	2	CSN	0.0545869	29
6	2	CSN	0.0545869	29
6	2	CSN	0.0545869	29
6	2	CSN	0.0545869	29
6	2	CSN	0.0545869	29
6	2	CSN	0.0545869	29
6	2	CSN	0.0545869	29
6	2	CSN	0.0545869	29
6	2	CSN	0.0545869	29
6	2	CSN	0.0545869	29
6	2	CSN	0.0545869	29
6	2	CSN	0.0545869	29
6	2	CSN	0.0545869	29
6	2	CSN	0.0545869	29
6	2	CSN	0.0545869	29
6	2	CSN	0.0545869	29
6	2	CSN	0.0545869	29
6	2	CSN	0.0545869	29
6	2	CSN	0.0545869	29
6	2	CSN	0.0545869	29
6	2	CSN	0.0545869	29
6	2	CSN	0.0545869	29
6	2	CSN	0.0545869	29
6	2	CSN	0.0545869	29
6	2	CSN	0.0545869	29
6	2	CSN	0.0545869	29
6	2	CSN	0.0545869	29
6	2	CSN	0.0545869	29
6	2	CSN	0.0545869	29
6	2	CSN	0.0545869	29
6	2	CSN	0.0545869	29
6	2	CSN	0.0545869	29
6	2	CSN	0.0545869	29
6	2	CSN	0.0545869	29
6	2	CSN	0.0545869	29
6	2	CSN	0.0545869	29
6	2	CSN	0.0545869	29
6	2	CSN	0.0545869	29
6	2	CSN	0.0545869	29
6	2	CSN	0.0545869	29
6	2	CSN	0.0545869	29
6	2	CSN	0.0545869	29
6	2	CSN	0.0545869	29
6	2	CSN	0.0545869	29
6	2	CSN	0.0545869	29
6	2	CSN	0.0545869	29
6	2	CSN	0.0545869	29
6	2	CSN	0.0545869	29
6	2	CSN	0.0545869	29
6	2	CSN	0.0545869	29
6	2	CSN	0.0545869	29
6	2	CSN	0.0545869	28
6	2	CSN	0.0545869	28
6	2	CSN	0.0545869	28
6	2	CSN	0.0545869	28
6	2	CSN	0.0545869	28
6	2	CSN	0.0545869	28
6	2	CSN	0.0545869	28
6	2	CSN	0.0545869	28
6	2	CSN	0.0545869	28
6	2	CSN	0.0545869	28
6	2	CSN	0.0545869	28
6	2	CSN	0.0545869	29
6	2	CSN	0.0545869	29
6	2	CSN	0.0545869	29
6	2	CSN	0.0545869	29
6	2	CSN	0.0545869	29
6	2	CSN	0.0545869	29
6	2	CSN	0.0545869	29
6	2	CSN	0.0545869	29
6	2	CSN	0.0545869	29
6	2	CSN	0.0545869	29
6	2	CSN	0.0545869	29
6	2	CSN	0.0545869	29
6	2	CSN	0.0545869	29
6	2	CSN	0.0545869	29
6	2	CSN	0.0545869	29
6	2	CSN	0.0545869	29
6	2	CSN	0.0545869	29
6	2	CSN	0.0545869	29
6	2	CSN	0.0545869	29
6	2	CSN	0.0545869	29
6	2	CSN	0.0545869	29
6	2	CSN	0.0545869	29
6	2	CSN	0.0545869	28
6	2	CSN	0.0545869	28
6	2	CSN	0.0545869	28
6	2	CSN	0.0545869	28
6	2	CSN	0.0545869	28
6	2	CSN	0.0545869	28
6	2	CSN	0.0545869	28
6	2	CSN	0.0545869	28
6	2	CSN	0.0545869	28
6	2	CSN	0.0545869	28
6	2	CSN	0.0545869	28
6	2	CSN	0.0545869	28
6	2	CSN	0.0545869	28
6	2	CSN	0.0545869	28
6	2	CSN	0.0545869	28
6	2	CSN	0.0545869	29
6	2	CSN	0.0545869	29
6	2	CSN	0.0545869	29
6	2	CSN	0.0545869	29
6	2	CSN	0.0545869	29
6	2	CSN	0.0545869	28
6	2	CSN	0.0545869	28
6	2	CSN	0.0545869	28
6	2	CSN	0.0545869	28
6	2	CSN	0.0545869	28
6	2	CSN	0.0545869	28
6	2	CSN	0.0545869	28
6	2	CSN	0.0545869	28
6	2	CSN	0.0545869	28
6	2	CSN	0.0545869	28
6	2	CSN	0.0545869	28
6	2	CSN	0.0545869	28
6	2	CSN	0.0545869	28
6	2	CSN	0.0545869	27
6	2	CSN	0.0545869	27
6	2	CSN	0.0545869	27
6	2	CSN	0.0545869	27
6	2	CSN	0.0545869	27
6	2	CSN	0.0545869	26
6	2	CSN	0.0545869	26
6	2	CSN	0.0545869	26
6	2	CSN	0.0545869	26
6	2	CSN	0.0545869	27
6	2	CSN	0.0545869	26
6	2	CSN	0.0545869	26
6	2	CSN	0.0545869	26
6	2	CSN	0.0545869	27
6	2	CSN	0.0545869	27
6	2	CSN	0.0545869	27
6	2	CSN	0.0545869	28
6	2	CSN	0.0545869	28
6	2	CSN	0.0545869	27
6	2	CSN	0.0545869	27
6	2	CSN	0.0545869	27
6	2	CSN	0.0545869	27
6	2	CSN	0.0545869	28
6	2	CSN	0.0545869	27
6	2	CSN	0.0545869	27
6	2	CSN	0.0545869	27
6	2	CSN	0.0545869	27
6	2	CSN	0.0545869	27
6	2	CSN	0.0545869	27
6	2	CSN	0.0545869	27
6	2	CSN	0.0545869	27
6	2	CSN	0.0545869	27
6	2	CSN	0.0545869	27
6	2	CSN	0.0545869	27
6	2	CSN	0.0545869	27
6	2	CSN	0.0545869	27
6	2	CSN	0.0545869	27
6	2	CSN	0.0545869	27
6	2	CSN	0.0545869	27
6	2	CSN	0.0545869	27
6	2	CSN	0.0545869	28
6	2	CSN	0.0545869	28
6	2	CSN	0.0545869	29
6	2	CSN	0.0545869	28
6	2	CSN	0.0545869	28
6	2	CSN	0.0545869	28
6	2	CSN	0.0545869	29
6	2	CSN	0.0545869	29
6	2	CSN	0.0545869	29
6	2	CSN	0.0545869	29
6	2	CSN	0.0545869	29
6	2	CSN	0.0545869	28
6	2	CSN	0.0545869	28
6	2	CSN	0.0545869	29
6	2	CSN	0.0545869	29
6	2	CSN	0.0545869	29
6	2	CSN	0.0545869	29
6	2	CSN	0.0545869	29
6	2	CSN	0.0545869	29
6	2	CSN	0.0545869	30
6	2	CSN	0.0545869	29
6	2	CSN	0.0545869	29
6	2	CSN	0.0545869	29
6	2	CSN	0.0545869	30
6	2	CSN	0.0545869	30
6	2	CSN	0.0545869	31
6	2	CSN	0.0545869	31
6	2	CSN	0.0545869	31
6	2	CSN	0.0545869	31
6	2	CSN	0.0545869	31
6	2	CSN	0.0545869	30
6	2	CSN	0.0545869	30
6	2	CSN	0.0545869	30
6	2	CSN	0.0545869	30
6	2	CSN	0.0545869	29
6	2	CSN	0.0545869	29
6	2	CSN	0.0545869	29
6	2	CSN	0.0545869	29
6	2	CSN	0.0545869	29
6	2	CSN	0.0545869	29
6	2	CSN	0.0545869	29
6	2	CSN	0.0545869	29
6	2	CSN	0.0545869	29
6	2	CSN	0.0545869	29
6	2	CSN	0.0545869	29
6	2	CSN	0.0545869	29
6	2	CSN	0.0545869	29
6	2	CSN	0.0545869	29
6	2	CSN	0.0545869	28
6	2	CSN	0.0545869	28
6	2	CSN	0.0545869	28
6	2	CSN	0.0545869	28
6	2	CSN	0.0545869	28
6	2	CSN	0.0545869	28
6	2	CSN	0.0545869	28
6	2	CSN	0.0545869	28
6	2	CSN	0.0545869	28
6	2	CSN	0.0545869	28
6	2	CSN	0.0545869	28
6	2	CSN	0.0545869	28
6	2	CSN	0.0545869	28
6	2	CSN	0.0545869	28
6	2	CSN	0.0545869	28
6	2	CSN	0.0545869	28
6	2	CSN	0.0545869	28
6	2	CSN	0.0545869	28
6	2	CSN	0.0545869	28
6	2	CSN	0.0545869	28
6	2	CSN	0.0545869	28
6	2	CSN	0.0545869	28
6	2	CSN	0.0545869	28
6	2	CSN	0.0545869	28
6	2	CSN	0.0545869	28
6	2	CSN	0.0545869	28
6	2	CSN	0.0545869	28
6	2	CSN	0.0545869	28
6	2	CSN	0.0545869	28
6	2	CSN	0.0545869	28
6	2	CSN	0.0545869	28
6	2	CSN	0.0545869	28
6	2	CSN	0.0545869	28
6	2	CSN	0.0545869	28
6	2	CSN	0.0545869	28
6	2	CSN	0.0545869	28
6	2	CSN	0.0545869	28
6	2	CSN	0.0545869	28
6	2	CSN	0.0545869	28
6	2	CSN	0.0545869	28
6	2	CSN	0.0545869	29
6	2	CSN	0.0545869	28
6	2	CSN	0.0545869	28
6	2	CSN	0.0545869	28
6	2	CSN	0.0545869	28
6	2	CSN	0.0545869	28
6	2	CSN	0.0545869	28
6	2	CSN	0.0545869	28
6	2	CSN	0.0545869	28
6	2	CSN	0.0545869	28
6	2	CSN	0.0545869	28
6	2	CSN	0.0545869	28
6	2	CSN	0.0545869	28
6	2	CSN	0.0545869	28
6	2	CSN	0.0545869	28
6	2	CSN	0.0545869	28
6	2	CSN	0.0545869	28
6	2	CSN	0.0545869	28
6	2	CSN	0.0545869	28
6	2	CSN	0.0545869	28
6	2	CSN	0.0545869	28
6	2	CSN	0.0545869	28
6	2	CSN	0.0545869	28
6	2	CSN	0.0545869	28
6	2	CSN	0.0545869	29
6	2	CSN	0.0545869	29
6	2	CSN	0.0545869	28
6	2	CSN	0.0545869	28
6	2	CSN	0.0545869	28
6	2	CSN	0.0545869	28
6	2	CSN	0.0545869	28
6	2	CSN	0.0545869	28
6	2	CSN	0.0545869	28
6	2	CSN	0.0545869	28
6	2	CSN	0.0545869	28
6	2	CSN	0.0545869	28
6	2	CSN	0.0545869	28
6	2	CSN	0.0545869	28
6	2	CSN	0.0545869	28
6	2	CSN	0.0545869	28
6	2	CSN	0.0545869	28
6	2	CSN	0.0545869	28
6	2	CSN	0.0545869	28
6	2	CSN	0.0545869	28
6	2	CSN	0.0545869	28
6	2	CSN	0.0545869	28
6	2	CSN	0.0545869	28
6	2	CSN	0.0545869	28
6	2	CSN	0.0545869	28
6	2	CSN	0.0545869	28
6	2	CSN	0.0545869	28
6	2	CSN	0.0545869	28
6	2	CSN	0.0545869	28
6	2	CSN	0.0545869	28
6	2	CSN	0.0545869	28
6	2	CSN	0.0545869	28
6	2	CSN	0.0545869	28
6	2	CSN	0.0545869	28
6	2	CSN	0.0545869	28
6	2	CSN	0.0545869	28
6	2	CSN	0.0545869	28
6	2	CSN	0.0545869	28
6	2	CSN	0.0545869	28
6	2	CSN	0.0545869	28
6	2	CSN	0.0545869	28
6	2	CSN	0.0545869	28
6	2	CSN	0.0545869	28
6	2	CSN	0.0545869	28
6	2	CSN	0.0545869	28
6	2	CSN	0.0545869	28
6	2	CSN	0.0545869	28
6	2	CSN	0.0545869	28
6	2	CSN	0.0545869	28
6	2	CSN	0.0545869	28
6	2	CSN	0.0545869	28
6	2	CSN	0.0545869	28
6	2	CSN	0.0545869	28
6	2	CSN	0.0545869	28
6	2	CSN	0.0545869	28
6	2	CSN	0.0545869	28
6	2	CSN	0.0545869	29
6	2	CSN	0.0545869	29
6	2	CSN	0.0545869	28
6	2	CSN	0.0545869	28
6	2	CSN	0.0545869	28
6	2	CSN	0.0545869	28
6	2	CSN	0.0545869	28
6	2	CSN	0.0545869	28
6	2	CSN	0.0545869	28
6	2	CSN	0.0545869	28
6	2	CSN	0.0545869	28
6	2	CSN	0.0545869	28
6	2	CSN	0.0545869	28
6	2	CSN	0.0545869	28
6	2	CSN	0.0545869	28
6	2	CSN	0.0545869	28
6	2	CSN	0.0545869	28
6	2	CSN	0.0545869	28
6	2	CSN	0.0545869	28
6	2	CSN	0.0545869	28
6	2	CSN	0.0545869	28
6	2	CSN	0.0545869	28
6	2	CSN	0.0545869	28
6	2	CSN	0.0545869	28
6	2	CSN	0.0545869	28
6	2	CSN	0.0545869	28
6	2	CSN	0.0545869	28
6	2	CSN	0.0545869	28
6	2	CSN	0.0545869	28
6	2	CSN	0.0545869	28
6	2	CSN	0.0545869	28
6	2	CSN	0.0545869	28
6	2	CSN	0.0545869	28
6	2	CSN	0.0545869	28
6	2	CSN	0.0545869	29
6	2	CSN	0.0545869	28
6	2	CSN	0.0545869	28
6	2	CSN	0.0545869	28
6	2	CSN	0.0545869	28
6	2	CSN	0.0545869	29
6	2	CSN	0.0545869	29
6	2	CSN	0.0545869	29
6	2	CSN	0.0545869	28
6	2	CSN	0.0545869	28
6	2	CSN	0.0545869	28
6	2	CSN	0.0545869	28
6	2	CSN	0.0545869	28
6	2	CSN	0.0545869	28
6	2	CSN	0.0545869	28
6	2	CSN	0.0545869	28
6	2	CSN	0.0545869	28
6	2	CSN	0.0545869	28
6	2	CSN	0.0545869	28
6	2	CSN	0.0545869	28
6	2	CSN	0.0545869	28
6	2	CSN	0.0545869	28
6	2	CSN	0.0545869	28
6	2	CSN	0.0545869	29
6	2	CSN	0.0545869	28
6	2	CSN	0.0545869	28
6	2	CSN	0.0545869	28
6	2	CSN	0.0545869	29
6	2	CSN	0.0545869	29
6	2	CSN	0.0545869	29
6	2	CSN	0.0545869	29
6	2	CSN	0.0545869	28
6	2	CSN	0.0545869	28
6	2	CSN	0.0545869	27
6	2	CSN	0.0545869	27
6	2	CSN	0.0545869	27
6	2	CSN	0.0545869	27
6	2	CSN	0.0545869	27
6	2	CSN	0.0545869	27
6	2	CSN	0.0545869	27
6	2	CSN	0.0545869	27
6	2	CSN	0.0545869	27
6	2	CSN	0.0545869	28
6	2	CSN	0.0545869	28
6	2	CSN	0.0545869	28
6	2	CSN	0.0545869	28
6	2	CSN	0.0545869	28
6	2	CSN	0.0545869	28
6	2	CSN	0.0545869	27
6	2	CSN	0.0545869	27
6	2	CSN	0.0545869	28
6	2	CSN	0.0545869	27
6	2	CSN	0.0545869	28
6	2	CSN	0.0545869	27
6	2	CSN	0.0545869	27
6	2	CSN	0.0545869	28
6	2	CSN	0.0545869	28
6	2	CSN	0.0545869	28
6	2	CSN	0.0545869	28
6	2	CSN	0.0545869	28
6	2	CSN	0.0545869	28
6	2	CSN	0.0545869	28
6	2	CSN	0.0545869	27
6	2	CSN	0.0545869	28
6	2	CSN	0.0545869	28
6	2	CSN	0.0545869	28
6	2	CSN	0.0545869	28
6	2	CSN	0.0545869	28
6	2	CSN	0.0545869	28
6	2	CSN	0.0545869	28
6	2	CSN	0.0545869	28
6	2	CSN	0.0545869	28
6	2	CSN	0.0545869	28
6	2	CSN	0.0545869	28
6	2	CSN	0.0545869	28
6	2	CSN	0.0545869	28
6	2	CSN	0.0545869	29
6	2	CSN	0.0545869	29
6	2	CSN	0.0545869	29
6	2	CSN	0.0545869	28
6	2	CSN	0.0545869	29
6	2	CSN	0.0545869	28
6	2	CSN	0.0545869	28
6	2	CSN	0.0545869	28
6	2	CSN	0.0545869	28
6	2	CSN	0.0545869	28
6	2	CSN	0.0545869	28
6	2	CSN	0.0545869	28
6	2	CSN	0.0545869	28
6	2	CSN	0.0545869	28
6	2	CSN	0.0545869	28
6	2	CSN	0.0545869	28
6	2	CSN	0.0545869	28
6	2	CSN	0.0545869	28
6	2	CSN	0.0545869	28
6	2	CSN	0.0545869	28
6	2	CSN	0.0545869	28
6	2	CSN	0.0545869	28
6	2	CSN	0.0545869	28
6	2	CSN	0.0545869	28
6	2	CSN	0.0545869	28
6	2	CSN	0.0545869	28
6	2	CSN	0.0545869	28
6	2	CSN	0.0545869	28
6	2	CSN	0.0545869	28
6	2	CSN	0.0545869	28
6	2	CSN	0.0545869	29
6	2	CSN	0.0545869	29
6	2	CSN	0.0545869	29
6	2	CSN	0.0545869	29
6	2	CSN	0.0545869	29
6	2	CSN	0.0545869	29
6	2	CSN	0.0545869	29
6	2	CSN	0.0545869	29
6	2	CSN	0.0545869	29
6	2	CSN	0.0545869	29
6	2	CSN	0.0545869	29
6	2	CSN	0.0545869	29
6	2	CSN	0.0545869	29
6	2	CSN	0.0545869	29
6	2	CSN	0.0545869	29
6	2	CSN	0.0545869	29
6	2	CSN	0.0545869	29
6	2	CSN	0.0545869	30
6	2	CSN	0.0545869	31
6	2	CSN	0.0545869	31
6	2	CSN	0.0545869	31
6	2	CSN	0.0545869	30
6	2	CSN	0.0545869	30
6	2	CSN	0.0545869	29
6	2	CSN	0.0545869	29
6	2	CSN	0.0545869	30
6	2	CSN	0.0545869	29
6	2	CSN	0.0545869	30
6	2	CSN	0.0545869	29
6	2	CSN	0.0545869	32
6	2	CSN	0.0545869	29
6	2	CSN	0.0545869	28
6	2	CSN	0.0545869	30
6	2	CSN	0.0545869	29
6	2	CSN	0.0545869	28
6	2	CSN	0.0545869	28
6	2	CSN	0.0545869	28
6	2	CSN	0.0545869	29
6	2	CSN	0.0545869	30
6	2	CSN	0.0545869	30
6	2	CSN	0.0545869	31
6	2	CSN	0.0545869	31
6	2	CSN	0.0545869	31
6	2	CSN	0.0545869	32
6	2	CSN	0.0545869	31
6	2	CSN	0.0545869	33
6	2	CSN	0.0545869	31
6	2	CSN	0.0545869	29
6	2	CSN	0.0545869	29
6	2	CSN	0.0545869	30
6	2	CSN	0.0545869	29
6	2	CSN	0.0545869	29
6	2	CSN	0.0545869	31
6	2	CSN	0.0545869	30
6	2	CSN	0.0545869	30
6	2	CSN	0.0545869	28
6	2	CSN	0.0545869	27
6	2	CSN	0.0545869	28
6	2	CSN	0.0545869	28
6	2	CSN	0.0545869	28
6	2	CSN	0.0545869	29
6	2	CSN	0.0545869	28
6	2	CSN	0.0545869	28
6	2	CSN	0.0545869	26
6	2	CSN	0.0545869	27
6	2	CSN	0.0545869	29
6	2	CSN	0.0545869	29
6	2	CSN	0.0545869	27
6	2	CSN	0.0545869	30
6	2	CSN	0.0545869	29
6	2	CSN	0.0545869	30
6	2	CSN	0.0545869	30
6	2	CSN	0.0545869	29
6	2	CSN	0.0545869	30
6	2	CSN	0.0545869	29
6	2	CSN	0.0545869	28
6	2	CSN	0.0545869	30
6	2	CSN	0.0545869	30
6	2	CSN	0.0545869	31
6	2	CSN	0.0545869	30
6	2	CSN	0.0545869	29
6	2	CSN	0.0545869	30
6	2	CSN	0.0545869	29
6	2	CSN	0.0545869	29
6	2	CSN	0.0545869	28
6	2	CSN	0.0545869	28
6	2	CSN	0.0545869	28
6	2	CSN	0.0545869	28
6	2	CSN	0.0545869	28
6	2	CSN	0.0545869	28
6	2	CSN	0.0545869	28
6	2	CSN	0.0545869	28
6	2	CSN	0.0545869	29
6	2	CSN	0.0545869	29
6	2	CSN	0.0545869	30
6	2	CSN	0.0545869	30
6	2	CSN	0.0545869	29
6	2	CSN	0.0545869	29
6	2	CSN	0.0545869	31
6	2	CSN	0.0545869	30
6	2	CSN	0.0545869	31
6	2	CSN	0.0545869	31
6	2	CSN	0.0545869	30
6	2	CSN	0.0545869	31
6	2	CSN	0.0545869	30
6	2	CSN	0.0545869	30
6	2	CSN	0.0545869	30
6	2	CSN	0.0545869	30
6	2	CSN	0.0545869	30
6	2	CSN	0.0545869	30
6	2	CSN	0.0545869	30
6	2	CSN	0.0545869	30
6	2	CSN	0.0545869	30
6	2	CSN	0.0545869	30
6	2	CSN	0.0545869	30
6	2	CSN	0.0545869	31
6	2	CSN	0.0545869	31
6	2	CSN	0.0545869	31
6	2	CSN	0.0545869	32
6	2	CSN	0.0545869	31
6	2	CSN	0.0545869	31
6	2	CSN	0.0545869	31
6	2	CSN	0.0545869	31
6	2	CSN	0.0545869	31
6	2	CSN	0.0545869	31
6	2	CSN	0.0545869	31
6	2	CSN	0.0545869	31
6	2	CSN	0.0545869	31
6	2	CSN	0.0545869	31
6	2	CSN	0.0545869	32
6	2	CSN	0.0545869	32
6	2	CSN	0.0545869	32
6	2	CSN	0.0545869	31
6	2	CSN	0.0545869	31
6	2	CSN	0.0545869	31
6	2	CSN	0.0545869	32
6	2	CSN	0.0545869	31
6	2	CSN	0.0545869	31
6	2	CSN	0.0545869	31
6	2	CSN	0.0545869	31
6	2	CSN	0.0545869	31
6	2	CSN	0.0545869	31
6	2	CSN	0.0545869	31
6	2	CSN	0.0545869	32
6	2	CSN	0.0545869	32
6	2	CSN	0.0545869	32
6	2	CSN	0.0545869	34
6	2	CSN	0.0545869	34
6	2	CSN	0.0545869	34
6	2	CSN	0.0545869	34
6	2	CSN	0.0545869	33
6	2	CSN	0.0545869	32
6	2	CSN	0.0545869	33
6	2	CSN	0.0545869	33
6	2	CSN	0.0545869	33
6	2	CSN	0.0545869	33
6	2	CSN	0.0545869	32
6	2	CSN	0.0545869	31
6	2	CSN	0.0545869	30
6	2	CSN	0.0545869	31
6	2	CSN	0.0545869	30
6	2	CSN	0.0545869	31
6	2	CSN	0.0545869	30
6	2	CSN	0.0545869	29
6	2	CSN	0.0545869	29
6	2	CSN	0.0545869	29
6	2	CSN	0.0545869	29
6	2	CSN	0.0545869	29
6	2	CSN	0.0545869	28
6	2	CSN	0.0545869	29
6	2	CSN	0.0545869	29
6	2	CSN	0.0545869	29
6	2	CSN	0.0545869	30
6	2	CSN	0.0545869	29
6	2	CSN	0.0545869	29
6	2	CSN	0.0545869	30
6	2	CSN	0.0545869	29
6	2	CSN	0.0545869	29
6	2	CSN	0.0545869	31
6	2	CSN	0.0545869	30
6	2	CSN	0.0545869	30
6	2	CSN	0.0545869	31
6	2	CSN	0.0545869	30
6	2	CSN	0.0545869	29
6	2	CSN	0.0545869	29
6	2	CSN	0.0545869	33
6	2	CSN	0.0545869	33
6	2	CSN	0.0545869	32
6	2	CSN	0.0545869	31
6	2	CSN	0.0545869	30
6	2	CSN	0.0545869	29
6	2	CSN	0.0545869	28
6	2	CSN	0.0545869	28
6	2	CSN	0.0545869	28
6	2	CSN	0.0545869	27
6	2	CSN	0.0545869	27
6	2	CSN	0.0545869	27
6	2	CSN	0.0545869	29
6	2	CSN	0.0545869	30
6	2	CSN	0.0545869	28
6	2	CSN	0.0545869	29
6	2	CSN	0.0545869	33
6	2	CSN	0.0545869	31
6	2	CSN	0.0545869	31
6	2	CSN	0.0545869	30
6	2	CSN	0.0545869	30
6	2	CSN	0.0545869	30
6	2	CSN	0.0545869	32
6	2	CSN	0.0545869	32
6	2	CSN	0.0545869	30
6	2	CSN	0.0545869	30
6	2	CSN	0.0545869	31
6	2	CSN	0.0545869	30
6	2	CSN	0.0545869	29
6	2	CSN	0.0545869	29
6	2	CSN	0.0545869	30
6	2	CSN	0.0545869	31
6	2	CSN	0.0545869	30
6	2	CSN	0.0545869	28
6	2	CSN	0.0545869	28
6	2	CSN	0.0545869	29
6	2	CSN	0.0545869	29
6	2	CSN	0.0545869	32
6	2	CSN	0.0545869	31
6	2	CSN	0.0545869	33
6	2	CSN	0.0545869	31
6	2	CSN	0.0545869	31
6	2	CSN	0.0545869	30
6	2	CSN	0.0545869	31
6	2	CSN	0.0545869	31
6	2	CSN	0.0545869	31
6	2	CSN	0.0545869	31
6	2	CSN	0.0545869	31
6	2	CSN	0.0545869	31
6	2	CSN	0.0545869	30
6	2	CSN	0.0545869	32
6	2	CSN	0.0545869	31
6	2	CSN	0.0545869	30
6	2	CSN	0.0545869	32
6	2	CSN	0.0545869	30
6	2	CSN	0.0545869	31
6	2	CSN	0.0545869	32
6	2	CSN	0.0545869	32
6	2	CSN	0.0545869	32
6	2	CSN	0.0545869	32
6	2	CSN	0.0545869	32
6	2	CSN	0.0545869	31
6	2	CSN	0.0545869	31
6	2	CSN	0.0545869	31
6	2	CSN	0.0545869	31
6	2	CSN	0.0545869	32
6	2	CSN	0.0545869	33
6	2	CSN	0.0545869	31
6	2	CSN	0.0545869	32
6	2	CSN	0.0545869	32
6	2	CSN	0.0545869	31
6	2	CSN	0.0545869	31
6	2	CSN	0.0545869	30
6	2	CSN	0.0545869	30
6	2	CSN	0.0545869	30
6	2	CSN	0.0545869	31
6	2	CSN	0.0545869	31
6	2	CSN	0.0545869	31
6	2	CSN	0.0545869	30
6	2	CSN	0.0545869	29
6	2	CSN	0.0545869	31
6	2	CSN	0.0545869	30
6	2	CSN	0.0545869	30
6	2	CSN	0.0545869	30
6	2	CSN	0.0545869	30
6	2	CSN	0.0545869	30
6	2	CSN	0.0545869	30
6	2	CSN	0.0545869	31
6	2	CSN	0.0545869	31
6	2	CSN	0.0545869	30
6	2	CSN	0.0545869	30
6	2	CSN	0.0545869	30
6	2	CSN	0.0545869	29
6	2	CSN	0.0545869	28
6	2	CSN	0.0545869	29
6	2	CSN	0.0545869	29
6	2	CSN	0.0545869	29
6	2	CSN	0.0545869	29
6	2	CSN	0.0545869	30
6	2	CSN	0.0545869	28
6	2	CSN	0.0545869	28
6	2	CSN	0.0545869	27
6	2	CSN	0.0545869	29
6	2	CSN	0.0545869	29
6	2	CSN	0.0545869	28
6	2	CSN	0.0545869	28
6	2	CSN	0.0545869	30
6	2	CSN	0.0545869	30
6	2	CSN	0.0545869	30
6	2	CSN	0.0545869	31
6	2	CSN	0.0545869	30
6	2	CSN	0.0545869	31
6	2	CSN	0.0545869	31
6	2	CSN	0.0545869	29
6	2	CSN	0.0545869	31
6	2	CSN	0.0545869	31
6	2	CSN	0.0545869	30
6	2	CSN	0.0545869	31
6	2	CSN	0.0545869	30
6	2	CSN	0.0545869	32
6	2	CSN	0.0545869	32
6	2	CSN	0.0545869	32
6	2	CSN	0.0545869	30
6	2	CSN	0.0545869	32
6	2	CSN	0.0545869	31
6	2	CSN	0.0545869	33
6	2	CSN	0.0545869	33
6	2	CSN	0.0545869	34
6	2	CSN	0.0545869	31
6	2	CSN	0.0545869	32
6	2	CSN	0.0545869	31
6	2	CSN	0.0545869	31
6	2	CSN	0.0545869	31
6	2	CSN	0.0545869	35
6	2	CSN	0.0545869	36
6	2	CSN	0.0545869	35
6	2	CSN	0.0545869	32
6	2	CSN	0.0545869	35
6	2	CSN	0.0545869	33
6	2	CSN	0.0545869	36
6	2	CSN	0.0545869	33
6	2	CSN	0.0545869	34
6	2	CSN	0.0545869	31
6	2	CSN	0.0545869	32
6	2	CSN	0.0545869	32
6	2	CSN	0.0545869	34
6	2	CSN	0.0545869	32
6	2	CSN	0.0545869	34
6	2	CSN	0.0545869	32
6	2	CSN	0.0545869	33
6	2	CSN	0.0545869	33
6	2	CSN	0.0545869	34
6	2	CSN	0.0545869	36
6	2	CSN	0.0545869	34
6	2	CSN	0.0545869	35
6	2	CSN	0.0545869	34
6	2	CSN	0.0545869	33
6	2	CSN	0.0545869	33
6	2	CSN	0.0545869	32
6	2	CSN	0.0545869	30
6	2	CSN	0.0545869	31
6	2	CSN	0.0545869	29
6	2	CSN	0.0545869	28
6	2	CSN	0.0545869	30
6	2	CSN	0.0545869	29
6	2	CSN	0.0545869	31
6	2	CSN	0.0545869	30
6	2	CSN	0.0545869	30
6	2	CSN	0.0545869	32
6	2	CSN	0.0545869	33
6	2	CSN	0.0545869	30
6	2	CSN	0.0545869	30
6	2	CSN	0.0545869	34
6	2	CSN	0.0545869	33
6	2	CSN	0.0545869	34
6	2	CSN	0.0545869	32
6	2	CSN	0.0545869	37
6	2	CSN	0.0545869	35
6	2	CSN	0.0545869	36
6	2	CSN	0.0545869	39
6	2	CSN	0.0545869	34
6	2	CSN	0.0545869	35
6	2	CSN	0.0545869	34
6	2	CSN	0.0545869	34
6	2	CSN	0.0545869	35
6	2	CSN	0.0545869	35
6	2	CSN	0.0545869	31
6	2	CSN	0.0545869	30
6	2	CSN	0.0545869	32
6	2	CSN	0.0545869	31
6	2	CSN	0.0545869	32
6	2	CSN	0.0545869	34
6	2	CSN	0.0545869	31
6	2	CSN	0.0545869	32
6	2	CSN	0.0545869	31
6	2	CSN	0.0545869	31
6	2	CSN	0.0545869	33
6	2	CSN	0.0545869	30
6	2	CSN	0.0545869	31
6	2	CSN	0.0545869	32
6	2	CSN	0.0545869	32
6	2	CSN	0.0545869	33
6	2	CSN	0.0545869	31
6	2	CSN	0.0545869	30
6	2	CSN	0.0545869	30
6	2	CSN	0.0545869	30
6	2	CSN	0.0545869	30
6	2	CSN	0.0545869	30
6	2	CSN	0.0545869	30
6	2	CSN	0.0545869	30
6	2	CSN	0.0545869	31
6	2	CSN	0.0545869	31
6	2	CSN	0.0545869	31
6	2	CSN	0.0545869	31
6	2	CSN	0.0545869	32
6	2	CSN	0.0545869	31
6	2	CSN	0.0545869	31
6	2	CSN	0.0545869	30
6	2	CSN	0.0545869	30
6	2	CSN	0.0545869	31
6	2	CSN	0.0545869	32
6	2	CSN	0.0545869	35
6	2	CSN	0.0545869	35
6	2	CSN	0.0545869	35
6	2	CSN	0.0545869	34
6	2	CSN	0.0545869	34
6	2	CSN	0.0545869	35
6	2	CSN	0.0545869	34
6	2	CSN	0.0545869	34
6	2	CSN	0.0545869	34
6	2	CSN	0.0545869	34
6	2	CSN	0.0545869	34
6	2	CSN	0.0545869	34
6	2	CSN	0.0545869	33
6	2	CSN	0.0545869	31
6	2	CSN	0.0545869	31
6	2	CSN	0.0545869	32
6	2	CSN	0.0545869	32
6	2	CSN	0.0545869	33
6	2	CSN	0.0545869	31
6	2	CSN	0.0545869	31
6	2	CSN	0.0545869	32
6	2	CSN	0.0545869	32
6	2	CSN	0.0545869	31
6	2	CSN	0.0545869	31
6	2	CSN	0.0545869	31
6	2	CSN	0.0545869	33
6	2	CSN	0.0545869	33
6	2	CSN	0.0545869	34
6	2	CSN	0.0545869	34
6	2	CSN	0.0545869	31
6	2	CSN	0.0545869	32
6	2	CSN	0.0545869	32
6	2	CSN	0.0545869	30
6	2	CSN	0.0545869	30
6	2	CSN	0.0545869	31
6	2	CSN	0.0545869	31
6	2	CSN	0.0545869	30
6	2	CSN	0.0545869	30
6	2	CSN	0.0545869	31
6	2	CSN	0.0545869	31
6	2	CSN	0.0545869	33
6	2	CSN	0.0545869	33
6	2	CSN	0.0545869	31
6	2	CSN	0.0545869	31
6	2	CSN	0.0545869	31
6	2	CSN	0.0545869	31
6	2	CSN	0.0545869	31
6	2	CSN	0.0545869	30
6	2	CSN	0.0545869	31
6	2	CSN	0.0545869	30
6	2	CSN	0.0545869	29
6	2	CSN	0.0545869	29
6	2	CSN	0.0545869	29
6	2	CSN	0.0545869	30
6	2	CSN	0.0545869	30
6	2	CSN	0.0545869	31
6	2	CSN	0.0545869	31
6	2	CSN	0.0545869	31
6	2	CSN	0.0545869	31
6	2	CSN	0.0545869	31
6	2	CSN	0.0545869	31
6	2	CSN	0.0545869	31
6	2	CSN	0.0545869	31
6	2	CSN	0.0545869	32
6	2	CSN	0.0545869	31
6	2	CSN	0.0545869	31
6	2	CSN	0.0545869	31
6	2	CSN	0.0545869	31
6	2	CSN	0.0545869	31
6	2	CSN	0.0545869	31
6	2	CSN	0.0545869	31
6	2	CSN	0.0545869	31
6	2	CSN	0.0545869	31
6	2	CSN	0.0545869	31
6	2	CSN	0.0545869	31
6	2	CSN	0.0545869	31
6	2	CSN	0.0545869	32
6	2	CSN	0.0545869	32
6	2	CSN	0.0545869	32
6	2	CSN	0.0545869	32
6	2	CSN	0.0545869	32
6	2	CSN	0.0545869	32
6	2	CSN	0.0545869	32
6	2	CSN	0.0545869	32
6	2	CSN	0.0545869	32
6	2	CSN	0.0545869	32
6	2	CSN	0.0545869	32
6	2	CSN	0.0545869	31
6	2	CSN	0.0545869	32
6	2	CSN	0.0545869	31
6	2	CSN	0.0545869	32
6	2	CSN	0.0545869	31
6	2	CSN	0.0545869	31
6	2	CSN	0.0545869	31
6	2	CSN	0.0545869	32
6	2	CSN	0.0545869	32
6	2	CSN	0.0545869	33
6	2	CSN	0.0545869	34
6	2	CSN	0.0545869	33
6	2	CSN	0.0545869	33
6	2	CSN	0.0545869	32
6	2	CSN	0.0545869	32
6	2	CSN	0.0545869	31
6	2	CSN	0.0545869	31
6	2	CSN	0.0545869	32
6	2	CSN	0.0545869	31
6	2	CSN	0.0545869	31
6	2	CSN	0.0545869	31
6	2	CSN	0.0545869	30
6	2	CSN	0.0545869	30
6	2	CSN	0.0545869	31
6	2	CSN	0.0545869	30
6	2	CSN	0.0545869	32
6	2	CSN	0.0545869	31
6	2	CSN	0.0545869	31
6	2	CSN	0.0545869	32
6	2	CSN	0.0545869	30
6	2	CSN	0.0545869	30
6	2	CSN	0.0545869	30
6	2	CSN	0.0545869	30
6	2	CSN	0.0545869	30
6	2	CSN	0.0545869	31
6	2	CSN	0.0545869	31
6	2	CSN	0.0545869	31
6	2	CSN	0.0545869	30
6	2	CSN	0.0545869	30
6	2	CSN	0.0545869	30
6	2	CSN	0.0545869	31
6	2	CSN	0.0545869	30
6	2	CSN	0.0545869	30
6	2	CSN	0.0545869	30
6	2	CSN	0.0545869	30
6	2	CSN	0.0545869	29
6	2	CSN	0.0545869	29
[truncated: 1,046,576+ more rows]
