# Supplementary material for: Landscape-level human disturbance results in loss and contraction of mammalian populations in tropical forests
Source: PLoS Biol. 2025 Feb 13;23(2):e3002976. doi: 10.1371/journal.pbio.3002976 (PMC11825024; doi:10.1371/journal.pbio.3002976)
Supplement: S2 Data — (XLSX) [file pbio.3002976.s014.xlsx]

## Sheet: Fig.3A
variable	mean	MIN	MAX
Afrotropics	0.04	-0.19	0.28
Neotropics	-0.29	-0.6	-0.01
Indo-Malay	0.06	-0.29	0.4
Sampled-area	-0.06	-0.18	0.06
NDVI	-0.09	-0.21	0.04
CV_Precipitation	0.01	-0.1	0.13
Human_Density	-0.15	-0.28	-0.02
Dist_to_settlements	0.01	-0.06	0.27
Forest_Cover	0.04	-0.1	0.17
Forest_Patch_Size	0.08	-0.04	0.21

## Sheet: Fig.3B
Continent	pred_Rich	l_rich	u_rich
Neotropics	24	22.9	25.1
Afritropics	30	28.2	31.8
Indo-Malay	27	25.3	28.7

## Sheet: Fig.3C
original.Hden	richness_Hden_m	l_Hden	u_Hden
0.0545869	31.4881	26.293	34.7269
2.06526	31.454	26.2838	34.6765
4.07594	31.4198	26.2715	34.6239
6.08661	31.3857	26.2648	34.5741
8.09729	31.3515	26.257	34.525
10.108	31.3172	26.2491	34.4783
12.1186	31.283	26.245	34.4289
14.1293	31.2487	26.2323	34.3797
16.14	31.2145	26.2193	34.3293
18.1507	31.1802	26.2173	34.2808
20.1613	31.1458	26.2085	34.2311
22.172	31.1115	26.1968	34.1802
24.1827	31.0771	26.1882	34.1331
26.1934	31.0428	26.1719	34.0841
28.204	31.0084	26.1632	34.0369
30.2147	30.9739	26.1422	33.9907
32.2254	30.9395	26.1337	33.9467
34.2361	30.905	26.1177	33.8966
36.2467	30.8706	26.1122	33.8477
38.2574	30.8361	26.0977	33.7986
40.2681	30.8016	26.0807	33.7504
42.2788	30.767	26.0651	33.7041
44.2894	30.7325	26.0524	33.656
46.3001	30.6979	26.0465	33.6077
48.3108	30.6633	26.0344	33.5583
50.3215	30.6287	26.0293	33.5079
52.3321	30.5941	26.0209	33.4594
54.3428	30.5594	26.009	33.4132
56.3535	30.5248	25.9923	33.364
58.3642	30.4901	25.9745	33.3151
60.3748	30.4554	25.961	33.2706
62.3855	30.4207	25.9521	33.2252
64.3962	30.386	25.939	33.1783
66.4069	30.3512	25.9261	33.128
68.4175	30.3165	25.9125	33.0827
70.4282	30.2817	25.9013	33.0354
72.4389	30.2469	25.8864	32.9899
74.4495	30.2121	25.8725	32.9416
76.4602	30.1773	25.8566	32.8991
78.4709	30.1424	25.844	32.8545
80.4816	30.1076	25.8229	32.8079
82.4922	30.0727	25.8134	32.7621
84.5029	30.0379	25.7981	32.7174
86.5136	30.003	25.7765	32.6749
88.5243	29.9681	25.7532	32.6326
90.5349	29.9331	25.7403	32.5858
92.5456	29.8982	25.7209	32.5365
94.5563	29.8633	25.7121	32.4939
96.567	29.8283	25.6915	32.4455
98.5776	29.7933	25.6756	32.4027
100.588	29.7583	25.6605	32.3585
102.599	29.7233	25.6451	32.3125
104.61	29.6883	25.6317	32.2667
106.62	29.6533	25.6092	32.2236
108.631	29.6183	25.5843	32.18
110.642	29.5832	25.5649	32.1368
112.652	29.5482	25.5414	32.0942
114.663	29.5131	25.5214	32.0548
116.674	29.478	25.503	32.0106
118.684	29.4429	25.476	31.9664
120.695	29.4078	25.4563	31.923
122.706	29.3727	25.433	31.8823
124.716	29.3376	25.4044	31.8438
126.727	29.3025	25.377	31.8022
128.738	29.2673	25.3504	31.759
130.748	29.2322	25.326	31.7195
132.759	29.197	25.2971	31.6785
134.77	29.1619	25.2671	31.6386
136.78	29.1267	25.2373	31.5997
138.791	29.0915	25.2075	31.5628
140.802	29.0563	25.1799	31.5222
142.812	29.0211	25.1481	31.4801
144.823	28.9859	25.1269	31.4382
146.834	28.9507	25.0959	31.3977
148.845	28.9155	25.0641	31.3606
150.855	28.8802	25.0359	31.3217
152.866	28.845	25.0074	31.2818
154.877	28.8097	24.9782	31.2437
156.887	28.7745	24.9465	31.2053
158.898	28.7392	24.9193	31.1657
160.909	28.704	24.8829	31.1294
162.919	28.6687	24.8511	31.0946
164.93	28.6334	24.8141	31.0591
166.941	28.5981	24.7805	31.022
168.951	28.5628	24.7516	30.9872
170.962	28.5276	24.7165	30.9503
172.973	28.4923	24.6846	30.9148
174.983	28.457	24.6548	30.8783
176.994	28.4216	24.6223	30.8418
179.005	28.3863	24.5822	30.8077
181.015	28.351	24.5485	30.7739
183.026	28.3157	24.5186	30.7412
185.037	28.2804	24.486	30.7078
187.047	28.2451	24.4471	30.6743
189.058	28.2097	24.4079	30.6416
191.069	28.1744	24.3707	30.6083
193.079	28.1391	24.3358	30.577
195.09	28.1037	24.2975	30.5421
197.101	28.0684	24.2553	30.5067
199.111	28.033	24.2182	30.4744
201.122	27.9977	24.1825	30.4414
203.133	27.9624	24.1417	30.4098
205.143	27.927	24.0983	30.3804
207.154	27.8917	24.0587	30.3506
209.165	27.8563	24.0148	30.3175
211.175	27.821	23.9762	30.2903
213.186	27.7856	23.9409	30.2572
215.197	27.7503	23.9021	30.2268
217.207	27.7149	23.8558	30.197
219.218	27.6796	23.8086	30.1671
221.229	27.6442	23.7637	30.1337
223.239	27.6089	23.7202	30.099
225.25	27.5735	23.6735	30.0712
227.261	27.5382	23.6323	30.0401
229.271	27.5028	23.5911	30.0105
231.282	27.4675	23.5416	29.9853
233.293	27.4322	23.4996	29.9536
235.304	27.3968	23.4522	29.9265
237.314	27.3615	23.4102	29.8996
239.325	27.3262	23.368	29.8683
241.336	27.2908	23.3225	29.8395
243.346	27.2555	23.2781	29.8093
245.357	27.2202	23.2297	29.7827
247.368	27.1848	23.1858	29.7534
249.378	27.1495	23.1409	29.7253
251.389	27.1142	23.0897	29.6977
253.4	27.0789	23.0438	29.6692
255.41	27.0436	22.9997	29.6411
257.421	27.0083	22.9539	29.6161
259.432	26.973	22.8971	29.5907
261.442	26.9377	22.8491	29.5668
263.453	26.9024	22.8032	29.5444
265.464	26.8671	22.7575	29.5225
267.474	26.8319	22.7109	29.4977
269.485	26.7966	22.6659	29.4695
271.496	26.7613	22.6236	29.4444
273.506	26.7261	22.5715	29.4211
275.517	26.6908	22.524	29.3983
277.528	26.6556	22.4728	29.3736
279.538	26.6203	22.4228	29.3513
281.549	26.5851	22.374	29.3279
283.56	26.5499	22.3228	29.3044
285.57	26.5147	22.2679	29.2854
287.581	26.4795	22.2186	29.264
289.592	26.4443	22.1631	29.2411
291.602	26.4091	22.1074	29.2144
293.613	26.3739	22.0524	29.1915
295.624	26.3387	21.9961	29.1697
297.634	26.3035	21.9399	29.1474
299.645	26.2684	21.8881	29.1268
301.656	26.2332	21.8355	29.104
303.666	26.1981	21.7819	29.0845
305.677	26.163	21.7283	29.0619
307.688	26.1278	21.6713	29.0388
309.698	26.0927	21.6158	29.0126
311.709	26.0576	21.5622	28.9906
313.72	26.0225	21.5072	28.9714
315.731	25.9875	21.4565	28.9488
317.741	25.9524	21.405	28.9308
319.752	25.9173	21.3496	28.9081
321.763	25.8823	21.2955	28.8855
323.773	25.8473	21.2357	28.8636
325.784	25.8122	21.1781	28.8441
327.795	25.7772	21.1223	28.824
329.805	25.7422	21.0644	28.8042
331.816	25.7073	21.0149	28.7867
333.827	25.6723	20.9603	28.7639
335.837	25.6373	20.9031	28.7433
337.848	25.6024	20.8445	28.7236
339.859	25.5675	20.7844	28.705
341.869	25.5325	20.7273	28.6866
343.88	25.4976	20.6697	28.6669
345.891	25.4627	20.6148	28.647
347.901	25.4279	20.5551	28.6272
349.912	25.393	20.4938	28.6085
351.923	25.3581	20.4403	28.5885
353.933	25.3233	20.3859	28.5686
355.944	25.2885	20.3246	28.5498
357.955	25.2537	20.2707	28.5333
359.965	25.2189	20.2164	28.5142
361.976	25.1841	20.1504	28.494
363.987	25.1494	20.0901	28.476
365.997	25.1146	20.0349	28.4612
368.008	25.0799	19.9715	28.444
370.019	25.0452	19.9082	28.4259
372.029	25.0105	19.8538	28.4061
374.04	24.9758	19.7951	28.3882
376.051	24.9412	19.7376	28.3694
378.061	24.9065	19.6809	28.3545
380.072	24.8719	19.6249	28.3347
382.083	24.8373	19.5671	28.313
384.093	24.8027	19.5065	28.2983
386.104	24.7681	19.45	28.2846
388.115	24.7336	19.3901	28.2696
390.125	24.699	19.3265	28.2558
392.136	24.6645	19.2698	28.2392
394.147	24.63	19.2097	28.2188
396.157	24.5955	19.1546	28.2013
398.168	24.5611	19.0953	28.1806
400.179	24.5266	19.0349	28.1641
