# Supplementary material for: Landscape-level human disturbance results in loss and contraction of mammalian populations in tropical forests
Source: PLoS Biol. 2025 Feb 13;23(2):e3002976. doi: 10.1371/journal.pbio.3002976 (PMC11825024; doi:10.1371/journal.pbio.3002976)
Supplement: S3 Data — (XLSX) [file pbio.3002976.s015.xlsx]

## Sheet: Fig.4A
variable	mean	MIN	MAX
Human_Density	0.01	-0.21	0.21
Forest_Cover	0.18	0.02	0.34
Forest_Patch_Size	0.42	0.26	0.56
Dist_to_settlements	-0.06	-0.27	0.15

## Sheet: Fig.4B
original.Conn	lpsi_Conn_m	l_Conn	u_Conn
18.5776	0.19269	0.119257	0.241319
20.4744	0.194047	0.120483	0.242616
22.3712	0.195414	0.121667	0.244002
24.268	0.19679	0.122921	0.245388
26.1647	0.198177	0.124172	0.246771
28.0615	0.199574	0.125479	0.248132
29.9583	0.200982	0.126752	0.249514
31.855	0.2024	0.128124	0.250902
33.7518	0.203828	0.129441	0.252341
35.6486	0.205267	0.130686	0.253731
37.5453	0.206716	0.132022	0.255164
39.4421	0.208177	0.133324	0.2566
41.3389	0.209648	0.134689	0.257999
43.2356	0.21113	0.13607	0.259383
45.1324	0.212622	0.137462	0.26084
47.0292	0.214126	0.138827	0.26223
48.926	0.215642	0.140212	0.263651
50.8227	0.217168	0.141657	0.26512
52.7195	0.218705	0.143146	0.266594
54.6163	0.220254	0.144666	0.268113
56.513	0.221815	0.146103	0.269624
58.4098	0.223387	0.147456	0.271175
60.3066	0.224971	0.148965	0.272714
62.2033	0.226566	0.150416	0.274292
64.1001	0.228173	0.151972	0.27581
65.9969	0.229793	0.153544	0.277344
67.8936	0.231424	0.155132	0.27881
69.7904	0.233067	0.156704	0.280348
71.6872	0.234723	0.158251	0.281887
73.584	0.236391	0.159838	0.283451
75.4807	0.238071	0.161457	0.285027
77.3775	0.239764	0.163083	0.286611
79.2743	0.24147	0.164692	0.288205
81.171	0.243188	0.166468	0.289816
83.0678	0.244919	0.16821	0.291468
84.9646	0.246662	0.169876	0.293102
86.8613	0.248419	0.171429	0.294844
88.7581	0.250189	0.173014	0.296464
90.6549	0.251972	0.174754	0.298183
92.5516	0.253768	0.176467	0.299858
94.4484	0.255578	0.17824	0.30162
96.3452	0.257401	0.179923	0.303336
98.242	0.259238	0.181634	0.305031
100.139	0.261089	0.183332	0.3068
102.035	0.262953	0.185095	0.308566
103.932	0.264831	0.186938	0.310327
105.829	0.266724	0.188791	0.312156
107.726	0.26863	0.19064	0.313968
109.623	0.270551	0.192442	0.315807
111.519	0.272486	0.194268	0.317594
113.416	0.274435	0.196091	0.319428
115.313	0.2764	0.197993	0.321245
117.21	0.278378	0.199738	0.323239
119.106	0.280372	0.201546	0.325069
121.003	0.282381	0.20341	0.327015
122.9	0.284404	0.205333	0.329038
124.797	0.286443	0.207206	0.331015
126.693	0.288497	0.209281	0.333058
128.59	0.290566	0.211209	0.335095
130.487	0.292651	0.213189	0.337227
132.384	0.294752	0.215247	0.339248
134.281	0.296868	0.217297	0.341391
136.177	0.299	0.219327	0.343477
138.074	0.301149	0.221447	0.345651
139.971	0.303313	0.223301	0.347807
141.868	0.305494	0.225425	0.350025
143.764	0.307691	0.227454	0.352259
145.661	0.309904	0.229412	0.354483
147.558	0.312134	0.23152	0.356712
149.455	0.314381	0.233556	0.358919
151.351	0.316645	0.235728	0.36124
153.248	0.318926	0.23784	0.363499
155.145	0.321224	0.239835	0.365787
157.042	0.323539	0.242058	0.368184
158.939	0.325872	0.244138	0.370652
160.835	0.328222	0.246418	0.373002
162.732	0.33059	0.248594	0.375501
164.629	0.332976	0.250899	0.377981
166.526	0.33538	0.253092	0.380513
168.422	0.337802	0.255052	0.382926
170.319	0.340242	0.25726	0.385419
172.216	0.3427	0.259389	0.388003
174.113	0.345178	0.261504	0.390647
176.009	0.347673	0.263496	0.393305
177.906	0.350188	0.265598	0.395964
179.803	0.352722	0.267782	0.398636
181.7	0.355275	0.269839	0.401357
183.597	0.357847	0.272055	0.404103
185.493	0.360438	0.274173	0.406985
187.39	0.36305	0.276387	0.40982
189.287	0.365681	0.278564	0.412651
191.184	0.368331	0.280693	0.415483
193.08	0.371002	0.282809	0.41837
194.977	0.373693	0.285113	0.421353
196.874	0.376405	0.287175	0.424335
198.771	0.379137	0.28944	0.427326
200.667	0.38189	0.291645	0.430445
202.564	0.384663	0.293921	0.433546
204.461	0.387458	0.2962	0.436746
206.358	0.390274	0.298601	0.439978
208.255	0.393111	0.300867	0.443187
210.151	0.395969	0.30322	0.446461
212.048	0.39885	0.305495	0.449762
213.945	0.401752	0.307863	0.452925
215.842	0.404676	0.310133	0.456253
217.738	0.407623	0.312398	0.459536
219.635	0.410591	0.314891	0.462885
221.532	0.413583	0.317035	0.4663
223.429	0.416597	0.319289	0.46975
225.325	0.419634	0.321604	0.473264
227.222	0.422694	0.323824	0.476821
229.119	0.425778	0.32632	0.480301
231.016	0.428884	0.328818	0.483978
232.913	0.432015	0.33115	0.487569
234.809	0.435169	0.333524	0.491312
236.706	0.438348	0.33581	0.495106
238.603	0.44155	0.338089	0.498975
240.5	0.444777	0.3404	0.50285
242.396	0.448029	0.342456	0.506694
244.293	0.451305	0.344922	0.510627
246.19	0.454607	0.347245	0.514561
248.087	0.457933	0.349399	0.51856
249.983	0.461285	0.35137	0.522527
251.88	0.464663	0.353514	0.526603
253.777	0.468066	0.355789	0.530824
255.674	0.471495	0.35785	0.535052
257.571	0.474951	0.359717	0.539269
259.467	0.478433	0.361934	0.543625
261.364	0.481941	0.3639	0.548096
263.261	0.485476	0.365771	0.552414
265.158	0.489039	0.367914	0.556774
267.054	0.492628	0.370082	0.56119
268.951	0.496246	0.372481	0.565641
270.848	0.49989	0.374904	0.570221
272.745	0.503563	0.377093	0.574884
274.641	0.507264	0.37934	0.579293
276.538	0.510993	0.381163	0.583922
278.435	0.51475	0.383401	0.588675
280.332	0.518537	0.385474	0.593526
282.229	0.522352	0.387172	0.598295
284.125	0.526197	0.389104	0.603101
286.022	0.530071	0.390913	0.608007
287.919	0.533975	0.393171	0.61309
289.816	0.537909	0.395092	0.617952
291.712	0.541874	0.396852	0.622946
293.609	0.545868	0.398899	0.628102
295.506	0.549893	0.401282	0.633151
297.403	0.553949	0.403367	0.638449
299.299	0.558037	0.40522	0.643604
301.196	0.562156	0.407313	0.648816
303.093	0.566306	0.40926	0.654249
304.99	0.570488	0.41148	0.659657
306.887	0.574703	0.413569	0.665312
308.783	0.57895	0.415515	0.670926
310.68	0.583229	0.417659	0.676467
312.577	0.587542	0.419535	0.682185
314.474	0.591888	0.421655	0.688075
316.37	0.596267	0.423705	0.693921
318.267	0.60068	0.425697	0.699786
320.164	0.605127	0.427713	0.705626
322.061	0.609608	0.429855	0.711638
323.957	0.614124	0.431901	0.717682
325.854	0.618675	0.434129	0.723781
327.751	0.623261	0.435669	0.729904
329.648	0.627882	0.437183	0.736235
331.545	0.632539	0.43883	0.742586
333.441	0.637232	0.440847	0.74899
335.338	0.641961	0.442703	0.755456
337.235	0.646726	0.444656	0.762074
339.132	0.651529	0.446687	0.768564
341.028	0.656368	0.44846	0.77532
342.925	0.661245	0.450219	0.781966
344.822	0.66616	0.45194	0.788674
346.719	0.671112	0.453951	0.795407
348.615	0.676104	0.455362	0.802254
350.512	0.681133	0.456777	0.809062
352.409	0.686202	0.458221	0.816104
354.306	0.69131	0.460012	0.823266
356.203	0.696457	0.461753	0.830309
358.099	0.701644	0.463624	0.837543
359.996	0.706872	0.465458	0.844749
361.893	0.71214	0.467201	0.852102
363.79	0.717449	0.469018	0.859743
365.686	0.722799	0.471337	0.867164
367.583	0.72819	0.473004	0.874791
369.48	0.733624	0.474968	0.882239
371.377	0.739099	0.476722	0.889908
373.273	0.744618	0.478195	0.897634
375.17	0.750178	0.480375	0.905372
377.067	0.755783	0.482166	0.913448
378.964	0.76143	0.484164	0.921602
380.861	0.767122	0.486035	0.929786
382.757	0.772858	0.487471	0.937796
384.654	0.778638	0.489663	0.946073
386.551	0.784464	0.491819	0.954548
388.448	0.790335	0.493572	0.962842
390.344	0.796251	0.494886	0.971496
392.241	0.802214	0.49636	0.980031
394.138	0.808223	0.498128	0.988777
396.035	0.814278	0.500153	0.997798

## Sheet: Fig.4C
original.forPat	lpsi_forPat_m	l_forPat	u_forPat
66840.6	0.292231	0.202477	0.390095
75209.4	0.293058	0.203606	0.390406
83578.2	0.293888	0.204749	0.390869
91947	0.294721	0.205903	0.391221
100316	0.295557	0.207032	0.391536
108685	0.296396	0.20821	0.391938
117053	0.297238	0.209365	0.392363
125422	0.298083	0.210528	0.392857
133791	0.298931	0.211687	0.393296
142160	0.299783	0.212832	0.393571
150528	0.300637	0.213946	0.393989
158897	0.301495	0.215166	0.394439
167266	0.302356	0.216336	0.39487
175635	0.30322	0.217471	0.395292
184004	0.304088	0.218654	0.395724
192372	0.304958	0.219852	0.396133
200741	0.305832	0.221062	0.396544
209110	0.306709	0.222289	0.396966
217479	0.307589	0.223474	0.397478
225848	0.308473	0.224686	0.397791
234216	0.30936	0.225934	0.398236
242585	0.31025	0.227165	0.398624
250954	0.311143	0.228372	0.399023
259323	0.31204	0.229604	0.399454
267691	0.31294	0.230899	0.399902
276060	0.313843	0.232167	0.400373
284429	0.31475	0.233409	0.400796
292798	0.31566	0.234726	0.401306
301167	0.316574	0.236044	0.401762
309535	0.317491	0.237308	0.402128
317904	0.318411	0.238625	0.40252
326273	0.319335	0.239912	0.40299
334642	0.320263	0.241302	0.403456
343011	0.321193	0.242575	0.403892
351379	0.322128	0.243901	0.40445
359748	0.323065	0.245201	0.404845
368117	0.324007	0.246564	0.405313
376486	0.324951	0.247851	0.405842
384854	0.3259	0.24922	0.406368
393223	0.326852	0.250479	0.406763
401592	0.327807	0.251784	0.407315
409961	0.328766	0.253122	0.407805
418330	0.329729	0.25452	0.408271
426698	0.330695	0.255868	0.408816
435067	0.331665	0.257161	0.409188
443436	0.332638	0.25845	0.409611
451805	0.333616	0.259754	0.410199
460174	0.334596	0.261077	0.410643
468542	0.335581	0.262445	0.411208
476911	0.336569	0.263787	0.411728
485280	0.337561	0.265079	0.412263
493649	0.338557	0.266468	0.412817
502017	0.339557	0.267931	0.413382
510386	0.34056	0.269341	0.413836
518755	0.341567	0.270817	0.414499
527124	0.342578	0.27217	0.415089
535493	0.343593	0.273562	0.415639
543861	0.344611	0.274913	0.416197
552230	0.345634	0.27631	0.416812
560599	0.34666	0.277755	0.41735
568968	0.34769	0.279209	0.417948
577337	0.348724	0.280547	0.418581
585705	0.349762	0.281946	0.41917
594074	0.350804	0.28337	0.419864
602443	0.35185	0.284802	0.420505
610812	0.3529	0.286208	0.421295
619180	0.353954	0.287534	0.422139
627549	0.355012	0.288953	0.423064
635918	0.356074	0.290379	0.423747
644287	0.35714	0.291626	0.424541
652656	0.35821	0.292923	0.42539
661024	0.359284	0.294344	0.426208
669393	0.360362	0.295721	0.427078
677762	0.361444	0.297081	0.427994
686131	0.362531	0.298449	0.42891
694500	0.363621	0.299809	0.429855
702868	0.364716	0.301119	0.430657
711237	0.365815	0.302525	0.431533
719606	0.366918	0.303823	0.432411
727975	0.368026	0.305128	0.433479
736343	0.369137	0.306554	0.43447
744712	0.370253	0.308079	0.435517
753081	0.371374	0.309431	0.436444
761450	0.372498	0.310687	0.437507
769819	0.373627	0.311996	0.438635
778187	0.37476	0.313259	0.439639
786556	0.375897	0.314551	0.440759
794925	0.377039	0.315835	0.441833
803294	0.378186	0.317106	0.442907
811663	0.379336	0.31848	0.444038
820031	0.380491	0.319575	0.445239
828400	0.381651	0.320765	0.446519
836769	0.382815	0.322143	0.447699
845138	0.383983	0.323421	0.448948
853506	0.385156	0.324702	0.450172
861875	0.386334	0.325938	0.451391
870244	0.387516	0.327107	0.4526
878613	0.388703	0.328187	0.453976
886982	0.389894	0.329353	0.455114
895350	0.39109	0.330558	0.456474
903719	0.39229	0.331679	0.457785
912088	0.393495	0.332746	0.459199
920457	0.394705	0.33388	0.460599
928826	0.39592	0.335045	0.462048
937194	0.397139	0.336095	0.463583
945563	0.398363	0.337261	0.465031
953932	0.399592	0.338217	0.466368
962301	0.400825	0.339273	0.467732
970669	0.402063	0.340294	0.46909
979038	0.403306	0.34135	0.470476
987407	0.404554	0.342437	0.471851
995776	0.405807	0.343466	0.473388
1.00414e+06	0.407065	0.344519	0.474912
1.01251e+06	0.408327	0.345592	0.476428
1.02088e+06	0.409595	0.346658	0.477969
1.02925e+06	0.410867	0.34766	0.479593
1.03762e+06	0.412144	0.348723	0.48125
1.04599e+06	0.413427	0.349796	0.48308
1.05436e+06	0.414714	0.350795	0.484782
1.06273e+06	0.416007	0.351818	0.48643
1.07109e+06	0.417304	0.352762	0.488104
1.07946e+06	0.418607	0.353793	0.48984
1.08783e+06	0.419914	0.354792	0.491655
1.0962e+06	0.421227	0.355822	0.493316
1.10457e+06	0.422545	0.356755	0.495091
1.11294e+06	0.423868	0.357605	0.49687
1.12131e+06	0.425196	0.358548	0.498601
1.12968e+06	0.42653	0.359507	0.500559
1.13805e+06	0.427869	0.360349	0.502505
1.14641e+06	0.429213	0.361334	0.504329
1.15478e+06	0.430562	0.362197	0.506063
1.16315e+06	0.431917	0.363057	0.507913
1.17152e+06	0.433276	0.363811	0.509705
1.17989e+06	0.434642	0.364616	0.511612
1.18826e+06	0.436012	0.365337	0.513535
1.19663e+06	0.437389	0.365996	0.515528
1.205e+06	0.43877	0.366545	0.517611
1.21336e+06	0.440157	0.367264	0.519702
1.22173e+06	0.441549	0.367979	0.521845
1.2301e+06	0.442947	0.368595	0.52405
1.23847e+06	0.444351	0.369265	0.526245
1.24684e+06	0.44576	0.369788	0.528541
1.25521e+06	0.447174	0.370503	0.530824
1.26358e+06	0.448595	0.37105	0.533147
1.27195e+06	0.45002	0.371606	0.535575
1.28031e+06	0.451452	0.372171	0.537916
1.28868e+06	0.452889	0.372688	0.5403
1.29705e+06	0.454332	0.373262	0.542521
1.30542e+06	0.45578	0.373768	0.544861
1.31379e+06	0.457235	0.37426	0.547131
1.32216e+06	0.458695	0.374837	0.549473
1.33053e+06	0.460161	0.375414	0.552197
1.3389e+06	0.461632	0.375898	0.554725
1.34726e+06	0.46311	0.376401	0.557211
1.35563e+06	0.464593	0.376862	0.559753
1.364e+06	0.466083	0.377376	0.562212
1.37237e+06	0.467578	0.377875	0.564908
1.38074e+06	0.469079	0.378328	0.567358
1.38911e+06	0.470587	0.37864	0.569957
1.39748e+06	0.4721	0.379097	0.572566
1.40585e+06	0.473619	0.379568	0.575114
1.41422e+06	0.475145	0.379958	0.577784
1.42258e+06	0.476676	0.380365	0.580296
1.43095e+06	0.478214	0.380842	0.582712
1.43932e+06	0.479758	0.381251	0.585619
1.44769e+06	0.481308	0.381844	0.58847
1.45606e+06	0.482864	0.382282	0.591234
1.46443e+06	0.484426	0.382802	0.594075
1.4728e+06	0.485995	0.383313	0.597031
1.48117e+06	0.48757	0.383819	0.599953
1.48953e+06	0.489151	0.384272	0.602971
1.4979e+06	0.490739	0.384686	0.605961
1.50627e+06	0.492333	0.3851	0.609014
1.51464e+06	0.493933	0.385588	0.612071
1.52301e+06	0.49554	0.386057	0.615294
1.53138e+06	0.497154	0.386479	0.618258
1.53975e+06	0.498774	0.386962	0.621461
1.54812e+06	0.5004	0.387403	0.624743
1.55648e+06	0.502033	0.387756	0.627729
1.56485e+06	0.503673	0.388285	0.630856
1.57322e+06	0.505319	0.388702	0.633682
1.58159e+06	0.506972	0.389146	0.636807
1.58996e+06	0.508631	0.38954	0.640145
1.59833e+06	0.510297	0.389887	0.643449
1.6067e+06	0.51197	0.390257	0.646764
1.61507e+06	0.51365	0.390585	0.650074
1.62343e+06	0.515336	0.390953	0.653291
1.6318e+06	0.51703	0.391464	0.656863
1.64017e+06	0.51873	0.3918	0.660253
1.64854e+06	0.520437	0.392161	0.663782
1.65691e+06	0.522151	0.392531	0.667358
1.66528e+06	0.523872	0.39288	0.670744
1.67365e+06	0.5256	0.393269	0.674377
1.68202e+06	0.527335	0.393619	0.677749
1.69039e+06	0.529077	0.394018	0.681332
1.69875e+06	0.530827	0.394394	0.684935
1.70712e+06	0.532583	0.394732	0.688578
1.71549e+06	0.534346	0.395001	0.692124
1.72386e+06	0.536117	0.395458	0.695757
1732229	0.537895	0.395806	0.699576
