# Supplementary material for: Landscape-level human disturbance results in loss and contraction of mammalian populations in tropical forests
Source: PLoS Biol. 2025 Feb 13;23(2):e3002976. doi: 10.1371/journal.pbio.3002976 (PMC11825024; doi:10.1371/journal.pbio.3002976)
Supplement: S4 Data — (XLSX) [file pbio.3002976.s016.xlsx]

## Sheet: Foglio1
value	group	type
44.6121	inside	gyr_PA
104.467	inside	gyr_PA
112.651	inside	gyr_PA
271.12	inside	gyr_PA
38.191	inside	gyr_PA
879.766	inside	gyr_PA
911.249	inside	gyr_PA
911.249	inside	gyr_PA
914.05	inside	gyr_PA
21.4442	inside	gyr_PA
32.8378	inside	gyr_PA
196.68	inside	gyr_PA
83.4355	inside	gyr_PA
50.8724	inside	gyr_PA
658.276	inside	gyr_PA
37.4203	inside	gyr_PA
126.276	inside	gyr_PA
39.9176	inside	gyr_PA
46.2065	inside	gyr_PA
25950.1	inside	gyr_PA
96.3453	inside	gyr_PA
39.3945	inside	gyr_PA
32.0841	inside	gyr_PA
526.241	inside	gyr_PA
24.8231	inside	gyr_PA
32.1207	inside	gyr_PA
130.568	inside	gyr_PA
754.83	inside	gyr_PA
33.7016	inside	gyr_PA
90.5753	inside	gyr_PA
307.844	inside	gyr_PA
29.3285	outside	gyr_PA
31.7056	outside	gyr_PA
33.7066	outside	gyr_PA
52.4136	outside	gyr_PA
411.138	outside	gyr_PA
155.34	outside	gyr_PA
364.25	outside	gyr_PA
245.123	outside	gyr_PA
23.1237	outside	gyr_PA
20.8549	outside	gyr_PA
28.3158	outside	gyr_PA
217.439	outside	gyr_PA
32.3547	outside	gyr_PA
23.5814	outside	gyr_PA
24.8786	outside	gyr_PA
26.9454	outside	gyr_PA
31.9486	outside	gyr_PA
21.0456	outside	gyr_PA
29.5401	outside	gyr_PA
312.196	outside	gyr_PA
34.9835	outside	gyr_PA
24.2424	outside	gyr_PA
29.0302	outside	gyr_PA
30.2115	outside	gyr_PA
18.9904	outside	gyr_PA
32.3341	outside	gyr_PA
26.3349	outside	gyr_PA
25.186	outside	gyr_PA
30.2389	outside	gyr_PA
22.5186	outside	gyr_PA
45.4927	outside	gyr_PA
93.07	inside	FOREST_cover
75.77	inside	FOREST_cover
97.21	inside	FOREST_cover
98.99	inside	FOREST_cover
97.73	inside	FOREST_cover
99.79	inside	FOREST_cover
99.79	inside	FOREST_cover
99.79	inside	FOREST_cover
99.75	inside	FOREST_cover
82.69	inside	FOREST_cover
93.34	inside	FOREST_cover
98.67	inside	FOREST_cover
98.17	inside	FOREST_cover
97.53	inside	FOREST_cover
99.37	inside	FOREST_cover
97.29	inside	FOREST_cover
47.48	inside	FOREST_cover
96.17	inside	FOREST_cover
76.97	inside	FOREST_cover
38.67	inside	FOREST_cover
94.41	inside	FOREST_cover
99.9	inside	FOREST_cover
94.23	inside	FOREST_cover
86.03	inside	FOREST_cover
94.03	inside	FOREST_cover
95.76	inside	FOREST_cover
84.09	inside	FOREST_cover
99.6	inside	FOREST_cover
90.69	inside	FOREST_cover
98.53	inside	FOREST_cover
62.67	inside	FOREST_cover
68.31	inside	FOREST_cover
95.01	inside	FOREST_cover
99.08	inside	FOREST_cover
43.68	inside	FOREST_cover
96.4	inside	FOREST_cover
99.41	inside	FOREST_cover
27.26	outside	FOREST_cover
41.83	outside	FOREST_cover
23.87	outside	FOREST_cover
83.56	outside	FOREST_cover
99.43	outside	FOREST_cover
99.29	outside	FOREST_cover
99.48	outside	FOREST_cover
99.5	outside	FOREST_cover
71.96	outside	FOREST_cover
71.4	outside	FOREST_cover
55.46	outside	FOREST_cover
98.21	outside	FOREST_cover
55.97	outside	FOREST_cover
74.86	outside	FOREST_cover
75.2	outside	FOREST_cover
57.04	outside	FOREST_cover
31.34	outside	FOREST_cover
86.16	outside	FOREST_cover
4.44	outside	FOREST_cover
81.92	outside	FOREST_cover
57.98	outside	FOREST_cover
98.85	outside	FOREST_cover
29.85	outside	FOREST_cover
56.38	outside	FOREST_cover
95.53	outside	FOREST_cover
44.08	outside	FOREST_cover
40.33	outside	FOREST_cover
89.68	outside	FOREST_cover
31.8	outside	FOREST_cover
91.04	outside	FOREST_cover
18.29	outside	FOREST_cover
34.62	outside	FOREST_cover
20.68	outside	FOREST_cover
67.68	outside	FOREST_cover
20.33	outside	FOREST_cover
82.69	outside	FOREST_cover
93.02	outside	FOREST_cover
