# Supplementary material for: Landscape-level human disturbance results in loss and contraction of mammalian populations in tropical forests
Source: PLoS Biol. 2025 Feb 13;23(2):e3002976. doi: 10.1371/journal.pbio.3002976 (PMC11825024; doi:10.1371/journal.pbio.3002976)
Supplement: S5 Data — (XLSX) [file pbio.3002976.s017.xlsx]

## Sheet: Foglio1
	NDVI	HD_50km	Area.sampled	CV_Precip	X50km_forest_cover	X50km_forest_patch_size	mDistance_to_settle_m
NDVI	1	-0.0403811	0.329699	0.157972	-0.113425	-0.176651	-0.08956
HD_50km	-0.0403811	1	0.150108	-0.125465	-0.385491	-0.319282	-0.479551
Area.sampled	0.329699	0.150108	1	-0.143962	0.0412999	-0.266759	-0.301692
CV_Precip	0.157972	-0.125465	-0.143962	1	-0.102798	-0.200333	-0.200405
X50km_forest_cover	-0.113425	-0.385491	0.0412999	-0.102798	1	0.326448	0.446713
X50km_forest_patch_size	-0.176651	-0.319282	-0.266759	-0.200333	0.326448	1	0.514677
mDistance_to_settle_m	-0.08956	-0.479551	-0.301692	-0.200405	0.446713	0.514677	1
