# Supplementary material for: Landscape-level human disturbance results in loss and contraction of mammalian populations in tropical forests
Source: PLoS Biol. 2025 Feb 13;23(2):e3002976. doi: 10.1371/journal.pbio.3002976 (PMC11825024; doi:10.1371/journal.pbio.3002976)
Supplement: S6 Data — (XLSX) [file pbio.3002976.s018.xlsx]

## Sheet: Foglio1
CONTINENT	PAIR	DISTANCES
AFROTROPICS	DFN-DFS	47
AFROTROPICS	BIF-VIR	63.774
AFROTROPICS	INV-PWG	111.092
AFROTROPICS	UDZ-UZS	124.513
AFROTROPICS	BIF-MIN	186.471
AFROTROPICS	MIN-VIR	249.288
AFROTROPICS	DFN-INV	294.849
AFROTROPICS	DFN-NNN	310.557
AFROTROPICS	DFS-INV	320.666
AFROTROPICS	DFS-NNN	338.714
AFROTROPICS	DFN-PWG	349.467
AFROTROPICS	DFS-PWG	389.231
AFROTROPICS	NNN-PWG	525.153
AFROTROPICS	INV-NNN	531.297
AFROTROPICS	DFS-KRP	575.208
AFROTROPICS	DFN-KRP	622.024
AFROTROPICS	INV-KRP	698.521
AFROTROPICS	KRP-PWG	800.686
AFROTROPICS	KRP-NNN	891.682
AFROTROPICS	MIN-UZS	948.779
AFROTROPICS	MIN-UDZ	950
AFROTROPICS	UZS-VIR	1051.69
AFROTROPICS	BIF-UZS	1063.93
AFROTROPICS	UDZ-VIR	1074.47
AFROTROPICS	BIF-UDZ	1081.66
AFROTROPICS	NNN-VIR	1517.85
AFROTROPICS	BIF-NNN	1535.86
AFROTROPICS	MIN-NNN	1721.63
AFROTROPICS	DFN-VIR	1799.17
AFROTROPICS	PWG-VIR	1822.8
AFROTROPICS	BIF-DFN	1834.35
AFROTROPICS	DFS-VIR	1845.41
AFROTROPICS	BIF-PWG	1856.63
AFROTROPICS	INV-VIR	1869.05
AFROTROPICS	BIF-DFS	1878.68
AFROTROPICS	RNF-UZS	1879.43
AFROTROPICS	RNF-UDZ	1881.18
AFROTROPICS	BIF-INV	1927.33
AFROTROPICS	DFN-MIN	2018.15
AFROTROPICS	MIN-PWG	2045.62
AFROTROPICS	DFS-MIN	2059.41
AFROTROPICS	INV-MIN	2119.64
AFROTROPICS	KRP-VIR	2405.11
AFROTROPICS	BIF-KRP	2426.22
AFROTROPICS	NNN-UZS	2473.3
AFROTROPICS	NNN-UDZ	2555.73
AFROTROPICS	KRP-MIN	2603.31
AFROTROPICS	PWG-UZS	2648.83
AFROTROPICS	PWG-UDZ	2737.73
AFROTROPICS	DFN-UZS	2741.07
AFROTROPICS	INV-UZS	2753.85
AFROTROPICS	DFS-UZS	2761.22
AFROTROPICS	DFN-UDZ	2807.49
AFROTROPICS	MIN-RNF	2827.87
AFROTROPICS	INV-UDZ	2834.32
AFROTROPICS	DFS-UDZ	2841.66
AFROTROPICS	RNF-VIR	2925.09
AFROTROPICS	BIF-RNF	2935.38
AFROTROPICS	KRP-UZS	3345.87
AFROTROPICS	KRP-UDZ	3429.68
AFROTROPICS	NNN-RNF	4276.39
AFROTROPICS	PWG-RNF	4348.9
AFROTROPICS	INV-RNF	4462.62
AFROTROPICS	DFN-RNF	4507.81
AFROTROPICS	DFS-RNF	4552.27
AFROTROPICS	KRP-RNF	5116.39
INDO-MALAY	HKK-TPN	405.834
INDO-MALAY	LEU-PSH	478.092
INDO-MALAY	MNP-SHS	489.316
INDO-MALAY	NAK-TPN	501.678
INDO-MALAY	HKK-RKM	564.62
INDO-MALAY	KER-RKM	570.942
INDO-MALAY	BBS-KER	577.576
INDO-MALAY	HKK-NAK	619.348
INDO-MALAY	KER-NAK	624.992
INDO-MALAY	DVM-SUL	847.42
INDO-MALAY	RKM-SHS	861.182
INDO-MALAY	RKM-TPN	959.219
INDO-MALAY	BBS-PSH	987.676
INDO-MALAY	NAK-RKM	1025.29
INDO-MALAY	MNP-RKM	1058.87
INDO-MALAY	HKK-SHS	1164.82
INDO-MALAY	KER-SHS	1169.22
INDO-MALAY	NAK-SHS	1204.43
INDO-MALAY	PSH-TPN	1231.15
INDO-MALAY	BBS-LEU	1266.19
INDO-MALAY	HKK-LEU	1311.36
INDO-MALAY	KER-LEU	1312.29
INDO-MALAY	KER-PSH	1416.69
INDO-MALAY	HKK-PSH	1418.35
INDO-MALAY	SHS-TPN	1464.39
INDO-MALAY	KER-MNP	1503.66
INDO-MALAY	HKK-MNP	1509.28
INDO-MALAY	LEU-RKM	1631.96
INDO-MALAY	MNP-NAK	1659.67
INDO-MALAY	LEU-TPN	1668.73
INDO-MALAY	NAK-PSH	1715.87
INDO-MALAY	DVM-PSH	1737.25
INDO-MALAY	KER-TPN	1763.9
INDO-MALAY	LEU-NAK	1772.04
INDO-MALAY	PSH-RKM	1847.27
INDO-MALAY	MNP-TPN	1876.88
INDO-MALAY	HKK-KER	1889.41
INDO-MALAY	BBS-DVM	1893.86
INDO-MALAY	DVM-TPN	1941.68
INDO-MALAY	DVM-KER	1950.18
INDO-MALAY	DVM-NAK	2089.81
INDO-MALAY	DVM-LEU	2193.71
INDO-MALAY	BBS-TPN	2197.84
INDO-MALAY	DVM-HKK	2335.26
INDO-MALAY	BBS-SUL	2361.92
INDO-MALAY	BBS-HKK	2417.84
INDO-MALAY	LEU-SHS	2448.77
INDO-MALAY	PSH-SUL	2484.7
INDO-MALAY	PSH-SHS	2592.64
INDO-MALAY	BBS-NAK	2668.47
INDO-MALAY	LEU-MNP	2683.24
INDO-MALAY	SUL-TPN	2824.25
INDO-MALAY	BBS-RKM	2825.89
INDO-MALAY	DVM-RKM	2890.88
INDO-MALAY	MNP-PSH	2912.47
INDO-MALAY	NAK-SUL	2936.37
INDO-MALAY	LEU-SUL	2962.49
INDO-MALAY	KER-SUL	3199.22
INDO-MALAY	HKK-SUL	3205.19
INDO-MALAY	DVM-SHS	3280.02
INDO-MALAY	BBS-SHS	3586.66
INDO-MALAY	DVM-MNP	3719.13
INDO-MALAY	RKM-SUL	3767.74
INDO-MALAY	BBS-MNP	3868.5
INDO-MALAY	SHS-SUL	4135.28
INDO-MALAY	MNP-SUL	4598.31
NEOTROPICS	CAX-TDM	423.322
NEOTROPICS	COU-YAN	475.16
NEOTROPICS	BCI-VBA	480.786
NEOTROPICS	CAX-GUR	565.8
NEOTROPICS	LLA-YAS	623.793
NEOTROPICS	MAS-TDM	765.754
NEOTROPICS	GUR-TDM	772.18
NEOTROPICS	JAM-MAS	806.635
NEOTROPICS	CAX-CSN	891.692
NEOTROPICS	CSN-MAS	908.369
NEOTROPICS	BCI-LLA	923.922
NEOTROPICS	CAX-MAS	952.952
NEOTROPICS	COU-JAM	969.417
NEOTROPICS	YAN-YAS	1079.82
NEOTROPICS	CSN-TDM	1102.19
NEOTROPICS	JAM-TDM	1150.61
NEOTROPICS	BCI-YAS	1157.02
NEOTROPICS	JAM-YAN	1373.1
NEOTROPICS	COU-YAS	1380.07
NEOTROPICS	LLA-VBA	1385.7
NEOTROPICS	CSN-GUR	1407.9
NEOTROPICS	VBA-YAS	1480.41
NEOTROPICS	GUR-MAS	1488.73
NEOTROPICS	CAX-JAM	1520.08
NEOTROPICS	LLA-YAN	1598.4
NEOTROPICS	COU-MAS	1626.48
NEOTROPICS	LLA-MAS	1638.59
NEOTROPICS	GUR-PBN	1655.7
NEOTROPICS	CSN-JAM	1723.53
NEOTROPICS	JAM-YAS	1775.29
NEOTROPICS	COU-LLA	1783.62
NEOTROPICS	MAS-YAS	1833.5
NEOTROPICS	JAM-LLA	1863.61
NEOTROPICS	MAS-YAN	1907.95
NEOTROPICS	CSN-LLA	1914.17
NEOTROPICS	GUR-JAM	1915.73
NEOTROPICS	PBN-TDM	2043.11
NEOTROPICS	CAX-PBN	2105.39
NEOTROPICS	COU-TDM	2114.17
NEOTROPICS	BCI-YAN	2205.88
NEOTROPICS	CSN-YAS	2342.77
NEOTROPICS	LLA-TDM	2422.36
NEOTROPICS	CAX-COU	2465.72
NEOTROPICS	TDM-YAN	2480.26
NEOTROPICS	VBA-YAN	2485.96
NEOTROPICS	BCI-COU	2490.89
NEOTROPICS	COU-CSN	2495.04
NEOTROPICS	CAX-LLA	2522.24
NEOTROPICS	BCI-MAS	2555.79
NEOTROPICS	TDM-YAS	2594.33
NEOTROPICS	BCI-CSN	2650.98
NEOTROPICS	JAM-PBN	2697.52
NEOTROPICS	CSN-YAN	2716.74
NEOTROPICS	MAS-PBN	2761.59
NEOTROPICS	CAX-YAS	2775.01
NEOTROPICS	BCI-JAM	2785.26
NEOTROPICS	CAX-YAN	2818.32
NEOTROPICS	COU-VBA	2828.67
NEOTROPICS	COU-GUR	2869.9
NEOTROPICS	CSN-PBN	2994.22
NEOTROPICS	MAS-VBA	3012.98
NEOTROPICS	GUR-LLA	3087.72
NEOTROPICS	CSN-VBA	3140.39
NEOTROPICS	JAM-VBA	3193.08
NEOTROPICS	GUR-YAN	3256.05
NEOTROPICS	BCI-TDM	3296.5
NEOTROPICS	GUR-YAS	3321.87
NEOTROPICS	BCI-CAX	3371.74
NEOTROPICS	COU-PBN	3511.14
NEOTROPICS	TDM-VBA	3780.28
NEOTROPICS	CAX-VBA	3853.22
NEOTROPICS	BCI-GUR	3932.08
NEOTROPICS	PBN-YAN	3978.53
NEOTROPICS	LLA-PBN	4395.74
NEOTROPICS	GUR-VBA	4413.9
NEOTROPICS	PBN-YAS	4447.07
NEOTROPICS	BCI-PBN	5312.67
NEOTROPICS	PBN-VBA	5762.83
